# Supplementary material for: Bis(1-{bis­[2-(diphenyl­phosphino­yl)eth­yl]phosphan­yl}-2-(diphenyl­phosphan­yl)ethane)dinitratoplatinum(II) methanol tetra­solvate
Source: Acta Crystallogr Sect E Struct Rep Online. 2008 Jun 7;64(Pt 7):m898–9. doi: 10.1107/S160053680801533X (PMC2961811; doi:10.1107/S160053680801533X)
Supplement: Supplementary file 1 [file e-64-0m898-sup1.cif]

##############################################################################
###                                                                        ###
###        Electronic paper (Acta Crystallographica Section E)             ###
###                                                                        ###
##############################################################################
#                                                                            #
# This CIF contains the data in a paper accepted for publication in Acta     #
# Crystallographica Section E. It conforms to the requirements of Notes      #
# for Authors for Section E, and has been peer reviewed under the auspices   #
# of the IUCr Commission on Journals.                                        #
#                                                                            #
# Full details of the Crystallographic Information File format               #
# are given in the paper "The Crystallographic Information File (CIF):       #
# a New Standard Archive File for Crystallography" by S. R. Hall, F. H.      #
# Allen and I. D. Brown [Acta Cryst. (1991), A47, 655-685].                  #
#                                                                            #
# The current version of the core CIF dictionary is obtainable from          #
# ftp://ftp.iucr.org/pub/cif_core.dic. The current version number is 2.4.    #
#                                                                            #
# Software is freely available for graphical display of the structure(s) in  #
# this CIF.  For information consult the CIF home page http://www.iucr.org/  #
# cif/home.html                                                              #
#                                                                            #
# This file may be used for bona fide research purposes within the           #
# scientific community so long as proper attribution is given to the journal # 
# article from which it was obtained.                                        #
#                                                                            #
##############################################################################
                                             
data_I
_audit_creation_method     SHELXL-97
_chemical_name_systematic
;
Bis(1-{bis[2-(diphenylphosphinoyl)ethyl]phosphanyl}-2-
(diphenylphosphanyl)ethane)dinitratoplatinum(II) methanol
tetrasolvate
;
_chemical_formula_moiety     'C84 H84 O4 P8 Pt 2+, 2(N O3 -), 4(C H4 O)'
_chemical_formula_sum     'C88 H100 N2 O14 P8 Pt'
_chemical_formula_iupac     '[Pt (N O3)2 (C42 H42 O2 P4)2], 4C H4 O'
_chemical_formula_weight     1852.64
_chemical_melting_point     ?
_symmetry_cell_setting     triclinic
_symmetry_space_group_name_H-M     'P -1'
_symmetry_space_group_name_Hall     '-P 1'
loop_
    _symmetry_equiv_pos_as_xyz
    'x, y, z'
    '-x, -y, -z'
_cell_length_a     9.9905(9)
_cell_length_b     14.3346(13)
_cell_length_c     16.9916(15)
_cell_angle_alpha     66.2000(10)
_cell_angle_beta     77.4790(10)
_cell_angle_gamma     88.4770(10)
_cell_volume     2168.4(3)
_cell_formula_units_Z     1
_cell_measurement_reflns_used     5288
_cell_measurement_theta_min     4.932
_cell_measurement_theta_max     49.386
_cell_measurement_temperature     153(2)
_exptl_crystal_description     Plate
_exptl_crystal_colour     colourless
_exptl_crystal_size_max     0.48
_exptl_crystal_size_mid     0.10
_exptl_crystal_size_min     0.03
_exptl_crystal_density_diffrn     1.419
_exptl_crystal_density_meas     ?
_exptl_crystal_density_method     'not measured'
_exptl_crystal_F_000     952
_exptl_absorpt_coefficient_mu     1.828
_exptl_absorpt_correction_type     multi-scan
_exptl_absorpt_process_details     '(SADABS; Sheldrick, 1995)'
_exptl_absorpt_correction_T_min     0.4740
_exptl_absorpt_correction_T_max     0.9472
_exptl_special_details
;
;
_diffrn_ambient_temperature     153(2)
_diffrn_radiation_type     MoK\a
_diffrn_radiation_wavelength     0.71073
_diffrn_radiation_monochromator     graphite
_diffrn_measurement_device_type     'Bruker SMART APEX CCD area-detector'
_diffrn_measurement_method     '\f and \w'
_diffrn_detector_area_resol_mean     ?
_diffrn_reflns_number     25181
_diffrn_reflns_av_R_equivalents     0.0520
_diffrn_reflns_av_sigmaI/netI     0.0922
_diffrn_reflns_theta_min     2.44
_diffrn_reflns_theta_max     27.00
_diffrn_reflns_theta_full     27.00
_diffrn_measured_fraction_theta_max     0.986
_diffrn_measured_fraction_theta_full     0.986
_diffrn_reflns_limit_h_min     -12
_diffrn_reflns_limit_h_max     12
_diffrn_reflns_limit_k_min     -18
_diffrn_reflns_limit_k_max     18
_diffrn_reflns_limit_l_min     -21
_diffrn_reflns_limit_l_max     21
_diffrn_standards_number     ?
_diffrn_standards_interval_count     ?
_diffrn_standards_interval_time     ?
_diffrn_standards_decay_%     ?
_refine_special_details
;
Refinement of <i>F</i>^2^ against ALL reflections. The weighted <i>R</i>-factor
<i>wR</i> and goodness of fit <i>S</i> are based on <i>F</i>^2^, conventional
<i>R</i>-factors <i>R</i> are based on <i>F</i>, with <i>F</i> set to zero for
negative <i>F</i>^2^. The threshold expression of <i>F</i>^2^ >
\s(<i>F</i>^2^) is used only for calculating <i>R</i>-factors(gt) <i>etc</i>.
and is not relevant to the choice of reflections for refinement.
<i>R</i>-factors based on <i>F</i>^2^ are statistically about twice as large
as those based on <i>F</i>, and <i>R</i>- factors based on ALL data will be
even larger.
;
_reflns_number_total     9347
_reflns_number_gt     8160
_reflns_threshold_expression     I>2\s(I)
_refine_ls_structure_factor_coef     Fsqd
_refine_ls_matrix_type     full
_refine_ls_R_factor_all     0.0471
_refine_ls_R_factor_gt     0.0390
_refine_ls_wR_factor_gt     0.0659
_refine_ls_wR_factor_ref     0.0680
_refine_ls_goodness_of_fit_ref     0.907
_refine_ls_restrained_S_all     0.907
_refine_ls_number_reflns     9347
_refine_ls_number_parameters     512
_refine_ls_number_restraints     0
_refine_ls_hydrogen_treatment     constr
_refine_ls_weighting_scheme     calc
_refine_ls_weighting_details
                      'w=1/[\s^2^(Fo^2^)+(0.0185P)^2^] where P=(Fo^2^+2Fc^2^)/3'
_atom_sites_solution_hydrogens     geom
_atom_sites_solution_primary     direct
_atom_sites_solution_secondary     difmap
_refine_ls_shift/su_max     0.000
_refine_ls_shift/su_mean     0.000
_refine_diff_density_max     1.307
_refine_diff_density_min     -1.370
_refine_ls_extinction_method     none
_refine_ls_extinction_coef     ?
loop_
    _atom_type_symbol
    _atom_type_description
    _atom_type_scat_dispersion_real
    _atom_type_scat_dispersion_imag
    _atom_type_scat_source
    C C 0.0033 0.0016 'International Tables Vol C Tables 4.2.6.8 and 6.1.1.4'
    H H 0.0000 0.0000 'International Tables Vol C Tables 4.2.6.8 and 6.1.1.4'
    N N 0.0061 0.0033 'International Tables Vol C Tables 4.2.6.8 and 6.1.1.4'
    O O 0.0106 0.0060 'International Tables Vol C Tables 4.2.6.8 and 6.1.1.4'
    P P 0.1023 0.0942 'International Tables Vol C Tables 4.2.6.8 and 6.1.1.4'
    Pt Pt -1.7033 8.3905 'International Tables Vol C Tables 4.2.6.8 and 6.1.1.4'
_computing_data_collection     'SMART (Bruker, 2000)'
_computing_cell_refinement     'SMART (Bruker, 2000)'
_computing_data_reduction     'SAINT (Bruker, 2000)'
_computing_structure_solution     'SHELXS97 (Sheldrick, 2008)'
_computing_structure_refinement     'SHELXL97 (Sheldrick, 2008)'
_computing_molecular_graphics     'SHELXTL (Sheldrick, 2008)'
_computing_publication_material     'SHELXTL (Sheldrick, 2008)'
loop_
    _atom_site_type_symbol
    _atom_site_label
    _atom_site_fract_x
    _atom_site_fract_y
    _atom_site_fract_z
    _atom_site_U_iso_or_equiv
    _atom_site_adp_type
    _atom_site_calc_flag
    _atom_site_refinement_flags
    _atom_site_occupancy
    _atom_site_disorder_assembly
    _atom_site_disorder_group
    Pt Pt1 0.0000 0.0000 0.0000 0.01742(6) Uani d S 1 . .
    P P1 0.18605(9) 0.10153(7) -0.00768(6) 0.0217(2) Uani d . 1 . .
    P P2 0.14224(9) -0.01106(7) -0.12330(6) 0.0210(2) Uani d . 1 . .
    P P3 0.24812(10) -0.28401(7) -0.17502(6) 0.0255(2) Uani d . 1 . .
    P P4 0.09161(11) 0.23615(7) -0.36073(6) 0.0293(2) Uani d . 1 . .
    N N1 -0.3437(4) 0.2080(3) -0.0989(3) 0.0416(9) Uani d . 1 . .
    O O1 0.1078(2) -0.29710(18) -0.18776(16) 0.0335(6) Uani d . 1 . .
    O O2 0.2424(3) 0.23539(19) -0.39496(16) 0.0390(7) Uani d . 1 . .
    O O3 -0.3782(3) 0.2601(3) -0.1679(2) 0.1131(17) Uani d . 1 . .
    O O4 -0.2262(3) 0.1769(2) -0.10285(19) 0.0493(8) Uani d . 1 . .
    O O5 -0.4257(3) 0.1826(2) -0.02587(19) 0.0424(7) Uani d . 1 . .
    C C1 0.3381(3) 0.0626(3) -0.0654(2) 0.0253(8) Uani d . 1 . .
    H H1B 0.4176 0.1115 -0.0810 0.030 Uiso calc R 1 . .
    H H1C 0.3608 -0.0060 -0.0269 0.030 Uiso calc R 1 . .
    C C2 0.3073(3) 0.0605(3) -0.1490(2) 0.0266(9) Uani d . 1 . .
    H H2B 0.3817 0.0281 -0.1757 0.032 Uiso calc R 1 . .
    H H2C 0.3040 0.1313 -0.1924 0.032 Uiso calc R 1 . .
    C C3 0.1821(3) -0.1423(2) -0.1047(2) 0.0237(8) Uani d . 1 . .
    H H3A 0.2208 -0.1713 -0.0515 0.028 Uiso calc R 1 . .
    H H3B 0.0949 -0.1825 -0.0916 0.028 Uiso calc R 1 . .
    C C4 0.2830(4) -0.1576(2) -0.1808(2) 0.0271(9) Uani d . 1 . .
    H H4A 0.3787 -0.1501 -0.1760 0.032 Uiso calc R 1 . .
    H H4B 0.2720 -0.1051 -0.2382 0.032 Uiso calc R 1 . .
    C C5 0.0837(4) 0.0428(2) -0.2265(2) 0.0247(8) Uani d . 1 . .
    H H5A 0.1591 0.0444 -0.2757 0.030 Uiso calc R 1 . .
    H H5B 0.0058 -0.0013 -0.2227 0.030 Uiso calc R 1 . .
    C C6 0.0380(4) 0.1520(3) -0.2456(2) 0.0287(9) Uani d . 1 . .
    H H6A 0.0774 0.1798 -0.2102 0.034 Uiso calc R 1 . .
    H H6B -0.0634 0.1493 -0.2272 0.034 Uiso calc R 1 . .
    C C7 0.1743(4) 0.2356(2) -0.0763(2) 0.0220(8) Uani d . 1 . .
    C C8 0.2892(4) 0.3042(3) -0.1090(2) 0.0308(9) Uani d . 1 . .
    H H8A 0.3748 0.2814 -0.0953 0.037 Uiso calc R 1 . .
    C C9 0.2781(4) 0.4063(3) -0.1616(3) 0.0368(10) Uani d . 1 . .
    H H9A 0.3570 0.4529 -0.1854 0.044 Uiso calc R 1 . .
    C C10 0.1528(4) 0.4404(3) -0.1796(2) 0.0373(10) Uani d . 1 . .
    H H10A 0.1454 0.5106 -0.2144 0.045 Uiso calc R 1 . .
    C C11 0.0388(4) 0.3729(3) -0.1472(2) 0.0320(9) Uani d . 1 . .
    H H11A -0.0471 0.3966 -0.1596 0.038 Uiso calc R 1 . .
    C C12 0.0493(4) 0.2698(3) -0.0964(2) 0.0240(8) Uani d . 1 . .
    H H12A -0.0289 0.2230 -0.0754 0.029 Uiso calc R 1 . .
    C C13 0.2253(3) 0.1005(3) 0.0925(2) 0.0233(8) Uani d . 1 . .
    C C14 0.2972(4) 0.0223(3) 0.1429(2) 0.0299(9) Uani d . 1 . .
    H H14A 0.3304 -0.0294 0.1236 0.036 Uiso calc R 1 . .
    C C15 0.3197(4) 0.0204(3) 0.2210(2) 0.0347(10) Uani d . 1 . .
    H H15A 0.3700 -0.0322 0.2546 0.042 Uiso calc R 1 . .
    C C16 0.2702(4) 0.0938(3) 0.2509(3) 0.0396(10) Uani d . 1 . .
    H H16A 0.2847 0.0908 0.3053 0.048 Uiso calc R 1 . .
    C C17 0.1997(4) 0.1716(3) 0.2014(3) 0.0399(11) Uani d . 1 . .
    H H17A 0.1657 0.2223 0.2218 0.048 Uiso calc R 1 . .
    C C18 0.1783(4) 0.1762(3) 0.1220(2) 0.0308(9) Uani d . 1 . .
    H H18A 0.1317 0.2308 0.0875 0.037 Uiso calc R 1 . .
    C C19 0.2724(4) -0.3735(3) -0.0693(2) 0.0261(9) Uani d . 1 . .
    C C20 0.1804(4) -0.4595(3) -0.0227(2) 0.0340(10) Uani d . 1 . .
    H H20A 0.1102 -0.4700 -0.0487 0.041 Uiso calc R 1 . .
    C C21 0.1888(5) -0.5295(3) 0.0600(3) 0.0436(11) Uani d . 1 . .
    H H21A 0.1251 -0.5875 0.0908 0.052 Uiso calc R 1 . .
    C C22 0.2916(5) -0.5138(3) 0.0973(3) 0.0495(12) Uani d . 1 . .
    H H22A 0.2984 -0.5618 0.1543 0.059 Uiso calc R 1 . .
    C C23 0.3843(5) -0.4296(3) 0.0531(3) 0.0486(12) Uani d . 1 . .
    H H23A 0.4542 -0.4199 0.0797 0.058 Uiso calc R 1 . .
    C C24 0.3753(4) -0.3594(3) -0.0300(3) 0.0369(10) Uani d . 1 . .
    H H24A 0.4392 -0.3015 -0.0605 0.044 Uiso calc R 1 . .
    C C25 0.3817(4) -0.2982(2) -0.2594(2) 0.0240(8) Uani d . 1 . .
    C C26 0.3442(4) -0.3123(3) -0.3279(2) 0.0337(10) Uani d . 1 . .
    H H26A 0.2501 -0.3134 -0.3301 0.040 Uiso calc R 1 . .
    C C27 0.4446(5) -0.3247(3) -0.3938(3) 0.0440(11) Uani d . 1 . .
    H H27A 0.4181 -0.3358 -0.4399 0.053 Uiso calc R 1 . .
    C C28 0.5810(5) -0.3209(3) -0.3923(3) 0.0444(11) Uani d . 1 . .
    H H28A 0.6490 -0.3287 -0.4374 0.053 Uiso calc R 1 . .
    C C29 0.6188(4) -0.3057(3) -0.3250(3) 0.0452(11) Uani d . 1 . .
    H H29A 0.7132 -0.3029 -0.3239 0.054 Uiso calc R 1 . .
    C C30 0.5202(4) -0.2944(3) -0.2589(3) 0.0382(10) Uani d . 1 . .
    H H30A 0.5476 -0.2840 -0.2128 0.046 Uiso calc R 1 . .
    C C31 0.0423(4) 0.3607(3) -0.3693(2) 0.0321(9) Uani d . 1 . .
    C C32 0.1357(5) 0.4441(3) -0.4216(3) 0.0454(12) Uani d . 1 . .
    H H32A 0.2227 0.4346 -0.4524 0.054 Uiso calc R 1 . .
    C C33 0.1019(6) 0.5415(3) -0.4287(3) 0.0630(15) Uani d . 1 . .
    H H33A 0.1659 0.5984 -0.4644 0.076 Uiso calc R 1 . .
    C C34 -0.0245(7) 0.5558(4) -0.3839(3) 0.0664(17) Uani d . 1 . .
    H H34A -0.0467 0.6224 -0.3885 0.080 Uiso calc R 1 . .
    C C35 -0.1177(5) 0.4744(3) -0.3330(3) 0.0553(14) Uani d . 1 . .
    H H35A -0.2049 0.4850 -0.3032 0.066 Uiso calc R 1 . .
    C C36 -0.0856(4) 0.3765(3) -0.3245(3) 0.0426(11) Uani d . 1 . .
    H H36A -0.1503 0.3202 -0.2883 0.051 Uiso calc R 1 . .
    C C37 -0.0041(4) 0.1944(3) -0.4207(2) 0.0341(10) Uani d . 1 . .
    C C38 -0.1474(5) 0.1935(3) -0.4052(3) 0.0441(11) Uani d . 1 . .
    H H38A -0.1969 0.2136 -0.3609 0.053 Uiso calc R 1 . .
    C C39 -0.2181(5) 0.1636(3) -0.4537(3) 0.0600(14) Uani d . 1 . .
    H H39A -0.3155 0.1630 -0.4424 0.072 Uiso calc R 1 . .
    C C40 -0.1472(7) 0.1346(4) -0.5184(4) 0.0686(16) Uani d . 1 . .
    H H40A -0.1956 0.1146 -0.5521 0.082 Uiso calc R 1 . .
    C C41 -0.0054(6) 0.1346(3) -0.5342(3) 0.0628(15) Uani d . 1 . .
    H H41A 0.0434 0.1146 -0.5788 0.075 Uiso calc R 1 . .
    C C42 0.0663(5) 0.1637(3) -0.4850(3) 0.0445(11) Uani d . 1 . .
    H H42A 0.1636 0.1625 -0.4956 0.053 Uiso calc R 1 . .
    C C43 0.5176(7) 0.3611(8) -0.3513(5) 0.189(5) Uani d . 1 . .
    H H43A 0.4298 0.3719 -0.3181 0.283 Uiso calc R 1 . .
    H H43B 0.5889 0.4101 -0.3563 0.283 Uiso calc R 1 . .
    H H43C 0.5431 0.2914 -0.3204 0.283 Uiso calc R 1 . .
    O O6 0.5062(8) 0.3739(8) -0.4264(6) 0.323(5) Uani d . 1 . .
    H H6C 0.4366 0.3392 -0.4223 0.484 Uiso calc R 1 . .
    O O7 0.4255(4) 0.0828(3) -0.3559(2) 0.0696(10) Uani d . 1 . .
    H H7A 0.3781 0.1338 -0.3694 0.104 Uiso calc R 1 . .
    C C44 0.4311(5) 0.0373(4) -0.4169(3) 0.0693(15) Uani d . 1 . .
    H H44A 0.4950 -0.0172 -0.4054 0.104 Uiso calc R 1 . .
    H H44B 0.4629 0.0893 -0.4772 0.104 Uiso calc R 1 . .
    H H44C 0.3393 0.0086 -0.4102 0.104 Uiso calc R 1 . .
loop_
    _atom_site_aniso_label
    _atom_site_aniso_U_11
    _atom_site_aniso_U_22
    _atom_site_aniso_U_33
    _atom_site_aniso_U_12
    _atom_site_aniso_U_13
    _atom_site_aniso_U_23
    Pt1 0.01772(11) 0.01445(11) 0.02003(12) 0.00337(8) -0.00161(8) -0.00841(9)
    P1 0.0203(5) 0.0187(5) 0.0269(5) 0.0024(4) -0.0040(4) -0.0110(4)
    P2 0.0212(5) 0.0184(5) 0.0226(5) 0.0036(4) -0.0014(4) -0.0094(4)
    P3 0.0274(6) 0.0221(5) 0.0281(6) 0.0050(4) -0.0037(5) -0.0127(5)
    P4 0.0335(6) 0.0252(6) 0.0243(6) 0.0036(5) -0.0035(5) -0.0067(5)
    N1 0.024(2) 0.047(2) 0.050(3) -0.0001(18) -0.0083(19) -0.016(2)
    O1 0.0253(15) 0.0367(16) 0.0403(16) 0.0043(12) -0.0074(13) -0.0177(14)
    O2 0.0328(16) 0.0393(17) 0.0355(16) 0.0016(13) 0.0025(13) -0.0107(14)
    O3 0.044(2) 0.175(4) 0.052(2) 0.013(2) -0.0171(19) 0.025(3)
    O4 0.0298(17) 0.055(2) 0.065(2) 0.0065(15) -0.0073(16) -0.0283(17)
    O5 0.0328(17) 0.0443(18) 0.0494(19) 0.0025(14) -0.0046(15) -0.0208(16)
    C1 0.020(2) 0.0203(19) 0.035(2) 0.0030(16) -0.0052(17) -0.0121(18)
    C2 0.022(2) 0.025(2) 0.032(2) 0.0009(16) 0.0017(17) -0.0147(18)
    C3 0.028(2) 0.0185(19) 0.025(2) 0.0046(16) -0.0039(17) -0.0105(17)
    C4 0.029(2) 0.0198(19) 0.032(2) 0.0054(16) -0.0019(17) -0.0122(18)
    C5 0.028(2) 0.024(2) 0.021(2) 0.0027(16) -0.0019(16) -0.0094(17)
    C6 0.031(2) 0.029(2) 0.026(2) 0.0117(18) -0.0061(18) -0.0121(18)
    C7 0.025(2) 0.0199(19) 0.023(2) 0.0049(16) -0.0024(16) -0.0122(16)
    C8 0.028(2) 0.026(2) 0.037(2) 0.0015(18) -0.0084(19) -0.0120(19)
    C9 0.039(3) 0.024(2) 0.043(3) -0.0067(19) -0.007(2) -0.010(2)
    C10 0.056(3) 0.019(2) 0.033(2) 0.007(2) -0.012(2) -0.0071(19)
    C11 0.034(2) 0.031(2) 0.035(2) 0.0125(19) -0.0123(19) -0.016(2)
    C12 0.023(2) 0.023(2) 0.025(2) 0.0022(16) -0.0035(16) -0.0107(17)
    C13 0.019(2) 0.025(2) 0.026(2) -0.0022(16) -0.0032(16) -0.0118(17)
    C14 0.028(2) 0.027(2) 0.034(2) 0.0050(17) -0.0048(18) -0.0131(19)
    C15 0.029(2) 0.036(2) 0.034(2) 0.0038(19) -0.0110(19) -0.007(2)
    C16 0.046(3) 0.045(3) 0.033(2) 0.000(2) -0.016(2) -0.017(2)
    C17 0.053(3) 0.036(2) 0.042(3) 0.009(2) -0.018(2) -0.025(2)
    C18 0.035(2) 0.028(2) 0.033(2) 0.0032(18) -0.0108(19) -0.0142(19)
    C19 0.031(2) 0.022(2) 0.026(2) 0.0065(17) -0.0008(17) -0.0139(18)
    C20 0.040(3) 0.028(2) 0.033(2) 0.0030(19) -0.002(2) -0.015(2)
    C21 0.060(3) 0.024(2) 0.037(3) 0.005(2) 0.001(2) -0.010(2)
    C22 0.068(3) 0.035(3) 0.037(3) 0.024(2) -0.013(3) -0.005(2)
    C23 0.053(3) 0.053(3) 0.046(3) 0.015(3) -0.023(2) -0.021(3)
    C24 0.039(3) 0.034(2) 0.038(3) 0.005(2) -0.009(2) -0.014(2)
    C25 0.030(2) 0.0147(18) 0.024(2) 0.0037(16) -0.0013(17) -0.0070(16)
    C26 0.038(3) 0.032(2) 0.032(2) 0.0015(19) -0.007(2) -0.014(2)
    C27 0.055(3) 0.051(3) 0.030(2) 0.000(2) -0.004(2) -0.022(2)
    C28 0.049(3) 0.045(3) 0.031(3) 0.004(2) 0.010(2) -0.018(2)
    C29 0.034(3) 0.057(3) 0.042(3) 0.011(2) 0.000(2) -0.022(2)
    C30 0.037(3) 0.047(3) 0.033(2) 0.008(2) -0.004(2) -0.021(2)
    C31 0.045(3) 0.025(2) 0.025(2) 0.0034(19) -0.012(2) -0.0065(18)
    C32 0.066(3) 0.033(3) 0.035(3) -0.001(2) -0.020(2) -0.007(2)
    C33 0.109(5) 0.027(3) 0.048(3) -0.006(3) -0.032(3) -0.002(2)
    C34 0.128(5) 0.028(3) 0.057(4) 0.026(3) -0.049(4) -0.017(3)
    C35 0.087(4) 0.042(3) 0.052(3) 0.034(3) -0.037(3) -0.025(3)
    C36 0.058(3) 0.030(2) 0.042(3) 0.014(2) -0.021(2) -0.013(2)
    C37 0.048(3) 0.022(2) 0.027(2) 0.0042(19) -0.009(2) -0.0047(18)
    C38 0.052(3) 0.037(3) 0.040(3) 0.000(2) -0.014(2) -0.010(2)
    C39 0.069(4) 0.046(3) 0.065(4) -0.001(3) -0.033(3) -0.012(3)
    C40 0.099(5) 0.045(3) 0.066(4) -0.010(3) -0.046(4) -0.012(3)
    C41 0.109(5) 0.042(3) 0.042(3) 0.002(3) -0.023(3) -0.019(3)
    C42 0.066(3) 0.031(2) 0.038(3) 0.004(2) -0.016(2) -0.013(2)
    C43 0.124(7) 0.398(14) 0.106(6) -0.101(8) 0.031(5) -0.185(8)
    O6 0.201(7) 0.614(17) 0.306(11) 0.094(10) -0.050(7) -0.350(12)
    O7 0.069(3) 0.088(3) 0.056(2) 0.026(2) -0.0123(19) -0.036(2)
    C44 0.095(4) 0.066(4) 0.050(3) 0.001(3) -0.009(3) -0.031(3)
_geom_special_details
;
All e.s.d.'s (except the e.s.d. in the dihedral angle between two l.s. planes)
are estimated using the full covariance matrix. The cell e.s.d.'s are taken
into account individually in the estimation of e.s.d.'s in distances, angles
and torsion angles; correlations between e.s.d.'s in cell parameters are only
used when they are defined by crystal symmetry. An approximate (isotropic)
treatment of cell e.s.d.'s is used for estimating e.s.d.'s involving l.s.
planes.
;
loop_
    _geom_bond_atom_site_label_1
    _geom_bond_atom_site_label_2
    _geom_bond_site_symmetry_2
    _geom_bond_distance
    _geom_bond_publ_flag
    Pt1 P2 2 2.3235(9) ?
    Pt1 P2 . 2.3236(9) yes
    Pt1 P1 2 2.3399(9) ?
    Pt1 P1 . 2.3399(9) yes
    Pt1 O4 . 3.524(3) yes
    P1 C7 . 1.818(3) ?
    P1 C13 . 1.823(3) ?
    P1 C1 . 1.825(3) ?
    P2 C3 . 1.826(3) ?
    P2 C5 . 1.828(3) ?
    P2 C2 . 1.838(3) ?
    P3 O1 . 1.492(2) ?
    P3 C19 . 1.801(4) ?
    P3 C25 . 1.808(3) ?
    P3 C4 . 1.814(3) ?
    P4 O2 . 1.494(3) ?
    P4 C31 . 1.796(4) ?
    P4 C6 . 1.801(3) ?
    P4 C37 . 1.804(4) ?
    N1 O3 . 1.228(4) ?
    N1 O4 . 1.242(4) ?
    N1 O5 . 1.247(4) ?
    C1 C2 . 1.529(4) ?
    C1 H1B . 0.9900 ?
    C1 H1C . 0.9900 ?
    C2 H2B . 0.9900 ?
    C2 H2C . 0.9900 ?
    C3 C4 . 1.545(4) ?
    C3 H3A . 0.9900 ?
    C3 H3B . 0.9900 ?
    C4 H4A . 0.9900 ?
    C4 H4B . 0.9900 ?
    C5 C6 . 1.543(4) ?
    C5 H5A . 0.9900 ?
    C5 H5B . 0.9900 ?
    C6 H6A . 0.9900 ?
    C6 H6B . 0.9900 ?
    C7 C12 . 1.391(4) ?
    C7 C8 . 1.391(5) ?
    C8 C9 . 1.390(5) ?
    C8 H8A . 0.9500 ?
    C9 C10 . 1.383(5) ?
    C9 H9A . 0.9500 ?
    C10 C11 . 1.376(5) ?
    C10 H10A . 0.9500 ?
    C11 C12 . 1.393(5) ?
    C11 H11A . 0.9500 ?
    C12 H12A . 0.9500 ?
    C13 C14 . 1.398(5) ?
    C13 C18 . 1.399(5) ?
    C14 C15 . 1.383(5) ?
    C14 H14A . 0.9500 ?
    C15 C16 . 1.380(5) ?
    C15 H15A . 0.9500 ?
    C16 C17 . 1.381(5) ?
    C16 H16A . 0.9500 ?
    C17 C18 . 1.387(5) ?
    C17 H17A . 0.9500 ?
    C18 H18A . 0.9500 ?
    C19 C20 . 1.396(5) ?
    C19 C24 . 1.400(5) ?
    C20 C21 . 1.377(5) ?
    C20 H20A . 0.9500 ?
    C21 C22 . 1.385(6) ?
    C21 H21A . 0.9500 ?
    C22 C23 . 1.380(6) ?
    C22 H22A . 0.9500 ?
    C23 C24 . 1.386(5) ?
    C23 H23A . 0.9500 ?
    C24 H24A . 0.9500 ?
    C25 C26 . 1.384(5) ?
    C25 C30 . 1.388(5) ?
    C26 C27 . 1.399(5) ?
    C26 H26A . 0.9500 ?
    C27 C28 . 1.372(5) ?
    C27 H27A . 0.9500 ?
    C28 C29 . 1.373(5) ?
    C28 H28A . 0.9500 ?
    C29 C30 . 1.384(5) ?
    C29 H29A . 0.9500 ?
    C30 H30A . 0.9500 ?
    C31 C32 . 1.390(5) ?
    C31 C36 . 1.403(5) ?
    C32 C33 . 1.390(6) ?
    C32 H32A . 0.9500 ?
    C33 C34 . 1.382(7) ?
    C33 H33A . 0.9500 ?
    C34 C35 . 1.367(6) ?
    C34 H34A . 0.9500 ?
    C35 C36 . 1.388(5) ?
    C35 H35A . 0.9500 ?
    C36 H36A . 0.9500 ?
    C37 C42 . 1.386(5) ?
    C37 C38 . 1.398(5) ?
    C38 C39 . 1.384(6) ?
    C38 H38A . 0.9500 ?
    C39 C40 . 1.378(7) ?
    C39 H39A . 0.9500 ?
    C40 C41 . 1.383(7) ?
    C40 H40A . 0.9500 ?
    C41 C42 . 1.394(6) ?
    C41 H41A . 0.9500 ?
    C42 H42A . 0.9500 ?
    C43 O6 . 1.244(8) ?
    C43 H43A . 0.9800 ?
    C43 H43B . 0.9800 ?
    C43 H43C . 0.9800 ?
    O6 H6C . 0.8400 ?
    O7 C44 . 1.422(5) ?
    O7 H7A . 0.8400 ?
    C44 H44A . 0.9800 ?
    C44 H44B . 0.9800 ?
    C44 H44C . 0.9800 ?
loop_
    _geom_angle_atom_site_label_1
    _geom_angle_atom_site_label_2
    _geom_angle_atom_site_label_3
    _geom_angle_site_symmetry_1
    _geom_angle_site_symmetry_3
    _geom_angle
    _geom_angle_publ_flag
    P2 Pt1 P2 2 . 180.0 ?
    P2 Pt1 P1 2 2 83.40(3) ?
    P2 Pt1 P1 . 2 96.60(3) ?
    P2 Pt1 P1 2 . 96.60(3) ?
    P2 Pt1 P1 . . 83.40(3) yes
    P1 Pt1 P1 2 . 180.0 ?
    P2 Pt1 O4 2 . 80.23(5) ?
    P2 Pt1 O4 . . 99.77(5) yes
    P1 Pt1 O4 2 . 75.64(5) ?
    P1 Pt1 O4 . . 104.36(5) yes
    C7 P1 C13 . . 104.93(16) ?
    C7 P1 C1 . . 105.46(16) ?
    C13 P1 C1 . . 107.00(16) ?
    C7 P1 Pt1 . . 111.66(12) ?
    C13 P1 Pt1 . . 120.67(11) ?
    C1 P1 Pt1 . . 106.12(11) ?
    C3 P2 C5 . . 106.78(15) ?
    C3 P2 C2 . . 106.38(16) ?
    C5 P2 C2 . . 104.19(16) ?
    C3 P2 Pt1 . . 112.39(11) ?
    C5 P2 Pt1 . . 117.14(11) ?
    C2 P2 Pt1 . . 109.17(11) ?
    O1 P3 C19 . . 112.39(16) ?
    O1 P3 C25 . . 112.26(16) ?
    C19 P3 C25 . . 107.85(16) ?
    O1 P3 C4 . . 111.99(16) ?
    C19 P3 C4 . . 106.38(16) ?
    C25 P3 C4 . . 105.54(16) ?
    O2 P4 C31 . . 112.08(17) ?
    O2 P4 C6 . . 111.78(16) ?
    C31 P4 C6 . . 106.10(17) ?
    O2 P4 C37 . . 110.24(17) ?
    C31 P4 C37 . . 108.83(17) ?
    C6 P4 C37 . . 107.61(17) ?
    O3 N1 O4 . . 118.8(4) ?
    O3 N1 O5 . . 121.3(4) ?
    O4 N1 O5 . . 119.8(4) ?
    N1 O4 Pt1 . . 148.3(3) ?
    C2 C1 P1 . . 108.3(2) ?
    C2 C1 H1B . . 110.0 ?
    P1 C1 H1B . . 110.0 ?
    C2 C1 H1C . . 110.0 ?
    P1 C1 H1C . . 110.0 ?
    H1B C1 H1C . . 108.4 ?
    C1 C2 P2 . . 110.6(2) ?
    C1 C2 H2B . . 109.5 ?
    P2 C2 H2B . . 109.5 ?
    C1 C2 H2C . . 109.5 ?
    P2 C2 H2C . . 109.5 ?
    H2B C2 H2C . . 108.1 ?
    C4 C3 P2 . . 116.6(2) ?
    C4 C3 H3A . . 108.1 ?
    P2 C3 H3A . . 108.1 ?
    C4 C3 H3B . . 108.1 ?
    P2 C3 H3B . . 108.1 ?
    H3A C3 H3B . . 107.3 ?
    C3 C4 P3 . . 109.4(2) ?
    C3 C4 H4A . . 109.8 ?
    P3 C4 H4A . . 109.8 ?
    C3 C4 H4B . . 109.8 ?
    P3 C4 H4B . . 109.8 ?
    H4A C4 H4B . . 108.3 ?
    C6 C5 P2 . . 111.1(2) ?
    C6 C5 H5A . . 109.4 ?
    P2 C5 H5A . . 109.4 ?
    C6 C5 H5B . . 109.4 ?
    P2 C5 H5B . . 109.4 ?
    H5A C5 H5B . . 108.0 ?
    C5 C6 P4 . . 112.2(2) ?
    C5 C6 H6A . . 109.2 ?
    P4 C6 H6A . . 109.2 ?
    C5 C6 H6B . . 109.2 ?
    P4 C6 H6B . . 109.2 ?
    H6A C6 H6B . . 107.9 ?
    C12 C7 C8 . . 119.7(3) ?
    C12 C7 P1 . . 119.6(3) ?
    C8 C7 P1 . . 120.7(3) ?
    C9 C8 C7 . . 119.7(3) ?
    C9 C8 H8A . . 120.1 ?
    C7 C8 H8A . . 120.1 ?
    C10 C9 C8 . . 120.3(4) ?
    C10 C9 H9A . . 119.8 ?
    C8 C9 H9A . . 119.8 ?
    C11 C10 C9 . . 120.2(4) ?
    C11 C10 H10A . . 119.9 ?
    C9 C10 H10A . . 119.9 ?
    C10 C11 C12 . . 120.1(3) ?
    C10 C11 H11A . . 119.9 ?
    C12 C11 H11A . . 119.9 ?
    C7 C12 C11 . . 119.9(3) ?
    C7 C12 H12A . . 120.0 ?
    C11 C12 H12A . . 120.0 ?
    C14 C13 C18 . . 119.1(3) ?
    C14 C13 P1 . . 120.8(3) ?
    C18 C13 P1 . . 120.0(3) ?
    C15 C14 C13 . . 119.7(3) ?
    C15 C14 H14A . . 120.1 ?
    C13 C14 H14A . . 120.1 ?
    C16 C15 C14 . . 121.0(4) ?
    C16 C15 H15A . . 119.5 ?
    C14 C15 H15A . . 119.5 ?
    C15 C16 C17 . . 119.7(4) ?
    C15 C16 H16A . . 120.2 ?
    C17 C16 H16A . . 120.2 ?
    C16 C17 C18 . . 120.3(4) ?
    C16 C17 H17A . . 119.8 ?
    C18 C17 H17A . . 119.8 ?
    C17 C18 C13 . . 120.2(3) ?
    C17 C18 H18A . . 119.9 ?
    C13 C18 H18A . . 119.9 ?
    C20 C19 C24 . . 118.4(3) ?
    C20 C19 P3 . . 118.1(3) ?
    C24 C19 P3 . . 123.5(3) ?
    C21 C20 C19 . . 121.7(4) ?
    C21 C20 H20A . . 119.2 ?
    C19 C20 H20A . . 119.2 ?
    C20 C21 C22 . . 118.9(4) ?
    C20 C21 H21A . . 120.6 ?
    C22 C21 H21A . . 120.6 ?
    C23 C22 C21 . . 121.0(4) ?
    C23 C22 H22A . . 119.5 ?
    C21 C22 H22A . . 119.5 ?
    C22 C23 C24 . . 119.9(4) ?
    C22 C23 H23A . . 120.1 ?
    C24 C23 H23A . . 120.1 ?
    C23 C24 C19 . . 120.2(4) ?
    C23 C24 H24A . . 119.9 ?
    C19 C24 H24A . . 119.9 ?
    C26 C25 C30 . . 118.7(3) ?
    C26 C25 P3 . . 118.5(3) ?
    C30 C25 P3 . . 122.8(3) ?
    C25 C26 C27 . . 120.2(4) ?
    C25 C26 H26A . . 119.9 ?
    C27 C26 H26A . . 119.9 ?
    C28 C27 C26 . . 120.4(4) ?
    C28 C27 H27A . . 119.8 ?
    C26 C27 H27A . . 119.8 ?
    C27 C28 C29 . . 119.6(4) ?
    C27 C28 H28A . . 120.2 ?
    C29 C28 H28A . . 120.2 ?
    C28 C29 C30 . . 120.5(4) ?
    C28 C29 H29A . . 119.8 ?
    C30 C29 H29A . . 119.8 ?
    C29 C30 C25 . . 120.7(4) ?
    C29 C30 H30A . . 119.7 ?
    C25 C30 H30A . . 119.7 ?
    C32 C31 C36 . . 119.1(4) ?
    C32 C31 P4 . . 118.4(3) ?
    C36 C31 P4 . . 122.5(3) ?
    C31 C32 C33 . . 120.0(5) ?
    C31 C32 H32A . . 120.0 ?
    C33 C32 H32A . . 120.0 ?
    C34 C33 C32 . . 120.3(5) ?
    C34 C33 H33A . . 119.9 ?
    C32 C33 H33A . . 119.9 ?
    C35 C34 C33 . . 120.2(5) ?
    C35 C34 H34A . . 119.9 ?
    C33 C34 H34A . . 119.9 ?
    C34 C35 C36 . . 120.4(5) ?
    C34 C35 H35A . . 119.8 ?
    C36 C35 H35A . . 119.8 ?
    C35 C36 C31 . . 120.0(4) ?
    C35 C36 H36A . . 120.0 ?
    C31 C36 H36A . . 120.0 ?
    C42 C37 C38 . . 118.8(4) ?
    C42 C37 P4 . . 119.2(3) ?
    C38 C37 P4 . . 122.0(3) ?
    C39 C38 C37 . . 120.9(4) ?
    C39 C38 H38A . . 119.6 ?
    C37 C38 H38A . . 119.6 ?
    C40 C39 C38 . . 120.0(5) ?
    C40 C39 H39A . . 120.0 ?
    C38 C39 H39A . . 120.0 ?
    C39 C40 C41 . . 119.8(5) ?
    C39 C40 H40A . . 120.1 ?
    C41 C40 H40A . . 120.1 ?
    C40 C41 C42 . . 120.5(5) ?
    C40 C41 H41A . . 119.8 ?
    C42 C41 H41A . . 119.8 ?
    C37 C42 C41 . . 120.1(4) ?
    C37 C42 H42A . . 120.0 ?
    C41 C42 H42A . . 120.0 ?
    O6 C43 H43A . . 109.5 ?
    O6 C43 H43B . . 109.5 ?
    H43A C43 H43B . . 109.5 ?
    O6 C43 H43C . . 109.5 ?
    H43A C43 H43C . . 109.5 ?
    H43B C43 H43C . . 109.5 ?
    C43 O6 H6C . . 109.5 ?
    C44 O7 H7A . . 109.5 ?
    O7 C44 H44A . . 109.5 ?
    O7 C44 H44B . . 109.5 ?
    H44A C44 H44B . . 109.5 ?
    O7 C44 H44C . . 109.5 ?
    H44A C44 H44C . . 109.5 ?
    H44B C44 H44C . . 109.5 ?
loop_
    _geom_hbond_atom_site_label_D
    _geom_hbond_atom_site_label_H
    _geom_hbond_atom_site_label_A
    _geom_hbond_site_symmetry_A
    _geom_hbond_distance_DH
    _geom_hbond_distance_HA
    _geom_hbond_distance_DA
    _geom_hbond_angle_DHA
    _geom_hbond_publ_flag
    O6 H6C O2 . 0.84 2.32 3.160(9) 174 yes
    O7 H7A O2 . 0.84 1.95 2.777(4) 170 yes
    C12 H12A O4 . 0.95 2.29 3.132(4) 147 yes
    C6 H6B O4 . 0.99 2.53 3.294(4) 134 yes
    C1 H1B O5 1_655 0.99 2.42 3.289(5) 146 yes
    C1 H1C O5 2_555 0.99 2.44 3.399(5) 162 yes
    C8 H8A O3 1_655 0.95 2.58 3.376(5) 142 yes
    C14 H14A O4 2_555 0.95 2.56 3.317(5) 137 yes
    C27 H27A O6 2_654 0.95 2.50 3.338(11) 147 yes
    C28 H28A O2 2_654 0.95 2.60 3.385(5) 141 yes
data_global
_journal_date_recd_electronic     2008-05-02
_journal_date_accepted     2008-05-21
_journal_name_full     'Acta Crystallographica, Section E'
_journal_year     2008
_journal_volume     64
_journal_issue      7
_journal_page_first     m898
_journal_page_last     m899
_journal_paper_category     QM
_journal_coeditor_code     SI2089
_publ_contact_author_name     'Marc Heinrich Prosenc'
_publ_contact_author_address
;
Institut f\"ur Anorganische und Angewandte Chemie
Department Chemie der
Universit\"at Hamburg
Martin-Luther-King-Platz 6
D-20146 Hamburg
;
_publ_contact_author_email     prosenc@chemie.uni-hamburg.de
_publ_contact_author_fax     ?
_publ_contact_author_phone     ?
_publ_section_title
;\
Bis(1-{bis[2-(diphenylphosphinoyl)ethyl]phosphanyl}-2-(diphenylphosphanyl)\
ethane)dinitratoplatinum(II) methanol tetrasolvate
;
loop_
    _publ_author_name
    _publ_author_footnote
    _publ_author_address
    'Rieckborn, Timo Paul' .
;
Institut f\"ur Anorganische und Angewandte Chemie
Department Chemie der
Universit\"at Hamburg
Martin-Luther-King-Platz 6
D-20146 Hamburg
Germany
;
    'Karakoc, Emine' .
;
Institut f\"ur Anorganische und Angewandte Chemie
Department Chemie der
Universit\"at Hamburg
Martin-Luther-King-Platz 6
D-20146 Hamburg
Germany
;
    'Prosenc, Marc Heinrich' .
;
Institut f\"ur Anorganische und Angewandte Chemie
Department Chemie der
Universit\"at Hamburg
Martin-Luther-King-Platz 6
D-20146 Hamburg
Germany
;
