# Supplementary material for: Bis(1-{bis­[2-(diphenyl­phosphino­yl)eth­yl]phosphan­yl}-2-(diphenyl­phosphan­yl)ethane)dinitratoplatinum(II) methanol tetra­solvate
Source: Acta Crystallogr Sect E Struct Rep Online. 2008 Jun 7;64(Pt 7):m898–9. doi: 10.1107/S160053680801533X (PMC2961811; doi:10.1107/S160053680801533X)
Supplement: Supplementary file 2 [file e-64-0m898-Isup2.hkl]

# 
# h,k,l, Fc-squared, Fo-squared, sigma(Fo-squared) and status flag 
# 
data_I
_shelx_title ' 30tr in P-1' 
_shelx_refln_list_code          4 
_shelx_F_calc_maximum      278.19 
_exptl_crystal_F_000       952.00 
_reflns_d_resolution_high  0.7828 
 
loop_ 
 _symmetry_equiv_pos_as_xyz 
 'x, y, z' 
 '-x, -y, -z' 
 
_cell_length_a     9.9905 
_cell_length_b    14.3346 
_cell_length_c    16.9916 
_cell_angle_alpha  66.200 
_cell_angle_beta   77.479 
_cell_angle_gamma  88.477 
 
_shelx_F_squared_multiplier     1.000 
 
loop_ 
 _refln_index_h 
 _refln_index_k 
 _refln_index_l 
 _refln_F_squared_calc 
 _refln_F_squared_meas 
 _refln_F_squared_sigma 
 _refln_observed_status 
   2   0   0       63.72       76.22     22.90 o 
   3   0   0     1384.07     1545.23     67.87 o 
   4   0   0     1331.79     1414.21     72.68 o 
   5   0   0     4545.07     4595.15    148.77 o 
   6   0   0     1720.57     1766.91     97.91 o 
   7   0   0     2371.11     2393.72    120.34 o 
   8   0   0     1434.44     1502.41    115.77 o 
   9   0   0      611.24      662.56    118.18 o 
  10   0   0      843.58     1034.65    192.28 o 
  11   0   0     1170.77     1159.37    193.31 o 
  12   0   0      763.49      656.75    222.12 o 
 -12   1   0      853.44     1135.17    201.95 o 
 -11   1   0      832.38      907.12    178.58 o 
 -10   1   0      509.35      388.77    119.63 o 
  -9   1   0      401.57      493.11    128.69 o 
  -8   1   0      725.74      742.00     91.28 o 
  -7   1   0     7349.23     7744.82    198.51 o 
  -6   1   0     5800.93     5798.02    188.36 o 
  -5   1   0     7910.83     8341.57    171.24 o 
  -4   1   0     6443.02     7070.11    140.53 o 
  -3   1   0     5868.99     5487.41    108.70 o 
  -2   1   0     6788.24     7663.66    117.33 o 
   2   1   0     2370.06     2826.38     59.01 o 
   3   1   0     2444.16     2911.96     82.86 o 
   4   1   0     1407.12     1435.98     71.92 o 
   5   1   0     2624.66     2489.40     99.94 o 
   6   1   0     3815.54     4030.92    134.88 o 
   7   1   0      468.84      532.22     74.37 o 
   8   1   0      213.58      274.70     91.18 o 
   9   1   0     4151.92     4383.34    219.11 o 
  10   1   0     1680.56     1704.07    193.82 o 
  11   1   0      199.96      259.62    214.43 o 
 -12   2   0      588.26      702.90    279.82 o 
 -11   2   0      250.46      225.52    118.56 o 
 -10   2   0      507.72      498.02    144.23 o 
  -9   2   0      340.84      323.52     90.23 o 
  -8   2   0       83.16       38.99     61.65 o 
  -7   2   0     5685.08     5679.53    204.30 o 
  -6   2   0    11123.66    11482.72    219.31 o 
  -5   2   0     1362.55     1224.25     78.07 o 
  -4   2   0      714.14      737.42     56.95 o 
  -3   2   0     4293.59     4243.11     96.07 o 
  -2   2   0     1771.67     1740.24     56.62 o 
  -1   2   0    19994.25    21898.75    151.16 o 
   0   2   0      169.24       86.57     27.90 o 
   1   2   0     1196.82     1268.36     46.21 o 
   2   2   0     3333.58     3239.43     97.11 o 
   3   2   0     1108.12     1204.55     52.84 o 
   4   2   0     1428.60     1273.14     58.74 o 
   5   2   0     1078.37     1094.87     62.02 o 
   6   2   0     6952.83     6915.04    145.14 o 
   7   2   0     5936.30     6156.43    222.70 o 
   8   2   0     1468.24     1460.15    144.43 o 
   9   2   0     1653.68     1851.02    168.43 o 
  10   2   0     1744.53     1607.41    296.64 o 
  11   2   0      270.29      381.74    247.12 o 
  12   2   0       73.65      144.23    228.85 o 
 -12   3   0      566.74      330.78    267.32 o 
 -11   3   0      188.73       30.45     91.25 o 
 -10   3   0      769.68      967.91    175.23 o 
  -9   3   0     1149.91     1290.94    140.11 o 
  -8   3   0     4626.89     4650.60    207.62 o 
  -7   3   0     4774.33     5012.55    185.42 o 
  -6   3   0     2290.49     2290.24    108.15 o 
  -5   3   0      215.40      214.48     46.19 o 
  -4   3   0      909.05      912.35     62.06 o 
  -3   3   0     7685.18     8365.91    131.63 o 
  -2   3   0     4663.60     4529.45     95.08 o 
  -1   3   0      977.26     1064.28     51.25 o 
   0   3   0     3809.91     3770.70     78.91 o 
   1   3   0    10342.33    10596.08    131.41 o 
   2   3   0    23372.15    24140.69    384.20 o 
   3   3   0    17832.14    18721.58    171.14 o 
   4   3   0     2047.74     2029.65     73.35 o 
   5   3   0      114.52       75.20     32.74 o 
   6   3   0      747.70      886.26    103.80 o 
   7   3   0     1676.92     1685.17    141.92 o 
   8   3   0     2785.41     2962.40    193.37 o 
   9   3   0      698.37      849.04    133.62 o 
  10   3   0       92.36      132.61    127.45 o 
  11   3   0      315.15      410.37    152.14 o 
  12   3   0      199.97      -50.96    202.89 o 
 -12   4   0      997.59      905.79    337.51 o 
 -11   4   0      614.40      727.91    248.08 o 
 -10   4   0      612.07      612.47    122.44 o 
  -9   4   0      632.89      589.63    111.79 o 
  -8   4   0     4192.08     4089.36    203.79 o 
  -7   4   0     4810.65     4738.54    217.82 o 
  -6   4   0     1824.45     1741.36     99.45 o 
  -5   4   0      358.19      483.63     58.07 o 
  -4   4   0       57.69       66.79     32.23 o 
  -3   4   0     3893.64     3753.08    103.49 o 
  -2   4   0      211.08      285.74     34.67 o 
  -1   4   0    12057.92    12193.40    150.81 o 
   0   4   0     7068.48     7147.05    136.01 o 
   1   4   0     1458.15     1287.80     63.43 o 
   2   4   0     9341.19     9280.60    143.81 o 
   3   4   0     2301.73     2135.34     84.03 o 
   4   4   0      460.20      384.61     51.12 o 
   5   4   0      128.83      132.62     36.60 o 
   6   4   0     1049.18     1077.98    114.25 o 
   7   4   0      690.34      789.01    116.32 o 
   8   4   0     2984.99     2995.37    242.76 o 
   9   4   0     3589.88     3539.47    276.69 o 
  10   4   0      321.29      261.58    135.66 o 
  11   4   0      154.81      117.13    126.23 o 
 -10   5   0      310.56      367.92    137.10 o 
  -9   5   0      361.55      304.57     96.04 o 
  -8   5   0      841.61      921.63    123.46 o 
  -7   5   0     3095.18     3205.50    169.40 o 
  -6   5   0     1444.42     1455.02    119.16 o 
  -5   5   0     1886.04     1688.41     96.96 o 
  -4   5   0     2082.72     2367.88     89.42 o 
  -3   5   0     3580.04     3105.90    108.67 o 
  -2   5   0     6736.56     7146.06    130.13 o 
  -1   5   0    30439.02    32282.32    321.99 o 
   0   5   0     3080.40     3269.86     93.50 o 
   1   5   0     1384.38     1243.64     66.68 o 
   2   5   0     6337.19     6208.51    131.11 o 
   3   5   0     4075.32     4197.97    154.54 o 
   4   5   0      962.17      801.81     67.27 o 
   5   5   0      752.23      847.28     95.45 o 
   6   5   0     5117.93     4846.47    197.99 o 
   7   5   0     2782.81     2790.21    173.93 o 
   8   5   0     2321.45     2295.53    243.07 o 
   9   5   0     2266.36     2214.17    292.32 o 
  10   5   0      597.25      647.74    211.06 o 
  11   5   0      239.87      211.81    127.42 o 
 -11   6   0       94.07      121.41     87.97 o 
 -10   6   0      678.32      688.48    216.35 o 
  -9   6   0     1013.89     1022.14    243.28 o 
  -8   6   0      731.66      855.54    141.56 o 
  -7   6   0     1815.75     1758.33    169.18 o 
  -6   6   0     3332.91     3212.83    161.64 o 
  -5   6   0     4166.80     3932.40    123.72 o 
  -4   6   0     4607.38     4628.41    124.18 o 
  -3   6   0     3374.51     3301.08    101.29 o 
  -2   6   0     5749.39     5761.76    190.96 o 
  -1   6   0     5704.39     5964.11    131.39 o 
   0   6   0     8019.86     7764.67    149.12 o 
   1   6   0     1460.65     1332.32     74.10 o 
   2   6   0     2893.80     2848.40    101.89 o 
   3   6   0     2358.66     2257.45     95.90 o 
   4   6   0      348.08      474.31     59.56 o 
   5   6   0     1363.44     1281.27    117.88 o 
   6   6   0     3446.56     3884.81    193.35 o 
   7   6   0     4961.77     4759.95    288.53 o 
   8   6   0     2052.15     2064.43    234.53 o 
   9   6   0     1039.45      921.19    250.01 o 
  10   6   0      341.99      162.17    128.85 o 
  11   6   0      219.86      201.45    138.71 o 
 -11   7   0      371.72      395.77    120.96 o 
 -10   7   0      252.58      284.76    114.53 o 
  -9   7   0      451.58      476.27    134.03 o 
  -8   7   0     4113.09     3734.03    256.20 o 
  -7   7   0     3316.34     3142.90    173.59 o 
  -6   7   0     1838.99     1686.78    131.63 o 
  -5   7   0     2241.23     2396.74    140.11 o 
  -4   7   0     5621.49     5217.53    137.34 o 
  -3   7   0     1043.01     1110.59     72.11 o 
  -2   7   0       64.35       43.98     30.07 o 
  -1   7   0      763.42      932.79     68.48 o 
   0   7   0     8927.25     8576.12    170.64 o 
   1   7   0    10569.83    10394.54    190.12 o 
   2   7   0     5162.11     5027.93    139.41 o 
   3   7   0     1403.72     1371.13     86.63 o 
   4   7   0      631.06      677.92     95.60 o 
   5   7   0     2149.22     2235.99    147.84 o 
   6   7   0     1929.85     1779.31    204.07 o 
   7   7   0     2023.96     2017.29    222.98 o 
   8   7   0     1761.58     1555.34    220.04 o 
   9   7   0      400.39      413.82    156.59 o 
  10   7   0      280.31      177.31    135.14 o 
 -11   8   0      966.95      971.53    193.94 o 
 -10   8   0      742.93      671.34    164.40 o 
  -9   8   0      365.17      389.74    131.44 o 
  -8   8   0     1079.22     1107.73    180.17 o 
  -7   8   0     2980.92     2918.36    226.39 o 
  -6   8   0     1224.93     1406.36    178.36 o 
  -5   8   0      589.24      504.75     84.36 o 
  -4   8   0     6436.94     6798.44    213.88 o 
  -3   8   0     4070.74     3870.01    125.19 o 
  -2   8   0      562.94      699.70     66.68 o 
  -1   8   0     2042.57     1999.51     97.36 o 
   0   8   0     1644.74     1772.65     93.30 o 
   1   8   0    17566.38    17103.52    292.43 o 
   2   8   0     5239.79     5638.43    159.10 o 
   3   8   0      214.95      223.56     52.58 o 
   4   8   0      334.99      357.76     84.46 o 
   5   8   0     1251.07     1254.61    130.29 o 
   6   8   0     1775.15     1816.39    210.68 o 
   7   8   0      334.08      315.90    133.01 o 
   8   8   0      808.74      867.78    212.03 o 
   9   8   0      379.92      283.35    123.26 o 
  10   8   0      398.02      398.61    247.60 o 
 -10   9   0     1578.75     1427.31    225.69 o 
  -9   9   0     1015.99      761.86    167.68 o 
  -8   9   0      378.93      408.10    132.93 o 
  -7   9   0     1660.43     1479.05    199.78 o 
  -6   9   0     5398.82     5532.81    302.23 o 
  -5   9   0     5109.21     4940.35    271.72 o 
  -4   9   0     1285.95     1197.92    114.56 o 
  -3   9   0      944.10     1120.38    106.61 o 
  -2   9   0     2267.01     2135.88    105.70 o 
  -1   9   0     3356.34     3312.83    128.66 o 
   0   9   0     2720.27     2844.82    122.51 o 
   1   9   0     4231.23     4327.53    147.71 o 
   2   9   0     2809.41     2748.34    126.16 o 
   3   9   0       47.93       86.03     68.73 o 
   4   9   0      189.53      157.95     76.55 o 
   5   9   0      801.03      782.88    155.11 o 
   6   9   0     2119.48     2367.58    245.20 o 
   7   9   0     1788.48     1614.06    216.23 o 
   8   9   0     1313.29     1234.70    206.31 o 
   9   9   0      677.08      506.44    154.33 o 
  10   9   0      264.26      290.39    226.93 o 
 -10  10   0      416.58      325.42    141.37 o 
  -9  10   0      547.48      423.83    139.72 o 
  -8  10   0     1068.03      869.72    174.96 o 
  -7  10   0      290.17      307.46    133.07 o 
  -6  10   0     1127.32     1156.93    187.73 o 
  -5  10   0     4218.34     4406.52    291.35 o 
  -4  10   0     2430.38     2451.12    206.22 o 
  -3  10   0      398.42      492.24     82.33 o 
  -2  10   0      613.11      777.99     80.73 o 
  -1  10   0     2197.86     2217.58    118.00 o 
   0  10   0     3209.23     3293.70    138.47 o 
   1  10   0       61.56      110.79     51.11 o 
   2  10   0      315.04      293.07     65.26 o 
   3  10   0     1577.19     1791.10    147.76 o 
   4  10   0     1416.19     1265.70    186.05 o 
   5  10   0      632.59      564.77    150.82 o 
   6  10   0     1999.04     1662.03    220.34 o 
   7  10   0     3540.81     3296.58    282.69 o 
   8  10   0     1594.08     1303.64    212.73 o 
   9  10   0      806.38      586.81    220.20 o 
  -9  11   0       62.66       75.91     94.03 o 
  -8  11   0     1403.64     1432.65    227.70 o 
  -7  11   0     2742.56     2991.76    270.22 o 
  -6  11   0     2323.62     2464.26    247.70 o 
  -5  11   0     3975.99     3801.61    269.05 o 
  -4  11   0     1305.98     1350.22    180.60 o 
  -3  11   0       56.11       89.78     82.35 o 
  -2  11   0       44.95       63.64     54.90 o 
  -1  11   0     1710.63     1848.50    122.41 o 
   0  11   0     4564.56     4588.43    170.30 o 
   1  11   0     5024.16     4761.22    173.81 o 
   2  11   0     2256.77     2125.40    156.09 o 
   3  11   0     1385.86     1278.72    179.98 o 
   4  11   0     2700.78     2708.26    237.57 o 
   5  11   0     1871.01     1662.95    220.18 o 
   6  11   0      821.34      649.38    157.14 o 
   7  11   0      333.93      229.75    118.07 o 
   8  11   0      642.79      645.56    154.58 o 
  -9  12   0      290.44      118.08    141.14 o 
  -8  12   0      373.58      393.33    167.44 o 
  -7  12   0     3078.73     3186.28    291.97 o 
  -6  12   0     2211.55     2050.73    239.76 o 
  -5  12   0     1024.91     1115.35    183.45 o 
  -4  12   0      437.48      433.35    135.19 o 
  -3  12   0      407.09      336.35    112.05 o 
  -2  12   0     1630.69     1862.90    198.24 o 
  -1  12   0      886.06      968.80    116.46 o 
   0  12   0      875.58      981.69    103.60 o 
   1  12   0     1597.50     1595.19    123.48 o 
   2  12   0      646.73      846.34    155.94 o 
   3  12   0      830.17      866.97    163.51 o 
   4  12   0     1380.40     1415.79    206.81 o 
   5  12   0     1212.60     1364.76    244.24 o 
   6  12   0      301.28      195.03    119.51 o 
   7  12   0      169.18      205.76    119.03 o 
   8  12   0      253.73      415.40    171.16 o 
  -8  13   0      517.41      411.13    162.14 o 
  -7  13   0      567.58      772.02    177.69 o 
  -6  13   0     1549.26     1462.73    217.87 o 
  -5  13   0      761.15      679.49    162.08 o 
  -4  13   0      192.87      219.65    108.46 o 
  -3  13   0      108.88       93.94     95.91 o 
  -2  13   0     1078.05     1235.24    184.49 o 
  -1  13   0     4929.40     5067.27    286.35 o 
   0  13   0     3358.62     3637.59    167.71 o 
   1  13   0      363.17      428.65    131.68 o 
   2  13   0      782.00      926.42    233.66 o 
   3  13   0     1833.85     1820.17    263.95 o 
   4  13   0      536.24      497.25    142.58 o 
   5  13   0       91.14        5.77     88.59 o 
   6  13   0      209.64      166.50    115.52 o 
   7  13   0      799.74      866.27    183.59 o 
  -7  14   0     1481.49     1442.25    234.91 o 
  -6  14   0     1267.00     1376.38    223.54 o 
  -5  14   0      895.19      752.42    173.09 o 
  -4  14   0      907.51     1250.75    248.08 o 
  -3  14   0     2436.66     2485.06    282.22 o 
  -2  14   0     1909.09     1820.34    214.79 o 
  -1  14   0     1175.95     1289.06    185.45 o 
   0  14   0      919.73      950.03    248.08 o 
   1  14   0      595.66      750.02    245.20 o 
   2  14   0      501.93      448.79    130.70 o 
   3  14   0     1492.98     1551.64    211.17 o 
   4  14   0      998.62      959.80    184.99 o 
   5  14   0      183.05      171.72    117.11 o 
   6  14   0      357.21      294.97    136.14 o 
  -6  15   0     1437.50     1403.56    226.04 o 
  -5  15   0     1064.99      973.45    197.56 o 
  -4  15   0     1165.03     1270.68    299.05 o 
  -3  15   0     1125.24     1710.52    319.72 o 
  -2  15   0      592.47      730.11    166.37 o 
  -1  15   0      109.21       99.16     90.67 o 
   2  15   0     1997.46     2351.03    376.93 o 
   3  15   0      844.64      812.34    162.06 o 
   4  15   0      291.72      239.08    124.76 o 
  -4  16   0      442.24      396.19    147.98 o 
  -3  16   0      901.29      819.22    196.23 o 
  -2  16   0      271.91      329.82    134.62 o 
   2 -16   1      631.64      712.52    297.12 o 
   3 -16   1     1384.86     1760.62    270.20 o 
  -4 -15   1      472.18      471.17    275.01 o 
  -3 -15   1     1113.93     1013.49    328.86 o 
  -2 -15   1      956.13     1086.57    312.51 o 
   1 -15   1      572.98      444.24    235.58 o 
   2 -15   1      182.50      154.24    103.49 o 
   3 -15   1      361.98      428.83    132.36 o 
   4 -15   1      436.82      340.88    144.72 o 
   5 -15   1      173.65      110.67    108.86 o 
  -5 -14   1      109.07      141.25    113.46 o 
  -4 -14   1      882.30      950.46    284.14 o 
  -3 -14   1     3084.55     3110.08    262.18 o 
  -2 -14   1      807.44      714.44    270.20 o 
  -1 -14   1      145.58      189.43    195.20 o 
   0 -14   1     1828.97     1908.71    315.39 o 
   1 -14   1      788.22      970.46    177.35 o 
   2 -14   1      668.56      514.72    139.27 o 
   3 -14   1      760.34      674.48    170.40 o 
   4 -14   1       50.22      -34.87     70.23 o 
   5 -14   1      255.80      229.70    120.20 o 
   6 -14   1     1488.95     1477.84    233.34 o 
   7 -14   1     1563.43     1675.51    252.10 o 
  -6 -13   1     1741.50     1560.31    230.90 o 
  -5 -13   1      813.04      755.85    167.27 o 
  -4 -13   1      756.41      665.98    159.51 o 
  -3 -13   1     1423.40     1312.27    201.12 o 
  -2 -13   1      497.50      395.78    124.81 o 
  -1 -13   1      115.39      197.46    128.37 o 
   0 -13   1      967.59     1169.09    180.50 o 
   1 -13   1     3993.29     4186.18    263.41 o 
   2 -13   1     1212.39     1549.96    199.33 o 
   3 -13   1      432.87      530.63    141.87 o 
   4 -13   1      392.39      403.81    134.79 o 
   5 -13   1      650.15      787.38    167.88 o 
   6 -13   1     4106.86     4275.45    317.20 o 
   7 -13   1     2967.53     2952.77    283.23 o 
   8 -13   1      451.22      445.60    158.65 o 
  -7 -12   1      523.40      484.23    158.97 o 
  -6 -12   1      695.65      667.43    147.51 o 
  -5 -12   1      522.27      686.02    155.29 o 
  -4 -12   1     1056.31      938.45    273.08 o 
  -3 -12   1      419.18      390.58    129.66 o 
  -2 -12   1      142.08      192.78     92.05 o 
  -1 -12   1     3256.10     3270.66    189.44 o 
   0 -12   1     2612.20     2848.88    148.32 o 
   1 -12   1     1756.00     1965.15    160.07 o 
   2 -12   1     2187.05     2679.03    279.82 o 
   3 -12   1     1411.04     1516.58    373.09 o 
   4 -12   1      725.93      615.40    152.98 o 
   5 -12   1      387.49      532.04    156.25 o 
   6 -12   1     1407.19     1551.63    219.04 o 
   7 -12   1     2527.86     2183.72    257.38 o 
   8 -12   1      697.31      773.22    192.31 o 
   9 -12   1      233.92      230.78    169.24 o 
  -8 -11   1      443.89      371.90    140.87 o 
  -7 -11   1      458.70      526.82    155.77 o 
  -6 -11   1      236.66      108.31    108.59 o 
  -5 -11   1     1111.06     1141.07    197.63 o 
  -4 -11   1      947.36      885.59    168.65 o 
  -3 -11   1      270.60      227.05    109.74 o 
  -2 -11   1      180.01      298.09     89.52 o 
  -1 -11   1     1801.50     1816.73    122.33 o 
   0 -11   1     9768.95     9984.98    244.70 o 
   1 -11   1     1987.36     2090.10    124.27 o 
   2 -11   1      613.88      492.60    119.10 o 
   3 -11   1      444.73      363.56    105.34 o 
   4 -11   1      685.68      612.73    143.79 o 
   5 -11   1     2183.76     2201.28    228.21 o 
   6 -11   1      955.09     1017.89    180.21 o 
   7 -11   1      810.31      769.46    179.82 o 
   8 -11   1     2383.37     2253.02    267.64 o 
   9 -11   1      761.79      771.34    174.27 o 
  -9 -10   1      370.93      293.09    226.45 o 
  -8 -10   1      141.41       51.26     99.34 o 
  -7 -10   1     1655.42     1497.00    221.56 o 
  -6 -10   1     1639.51     1749.69    229.51 o 
  -5 -10   1      868.96      780.90    172.87 o 
  -4 -10   1     1536.20     1681.02    206.25 o 
  -3 -10   1     2463.60     2385.24    165.51 o 
  -2 -10   1     3959.82     4037.06    196.65 o 
  -1 -10   1     4350.35     4306.04    161.70 o 
   0 -10   1     4935.50     4989.06    168.00 o 
   1 -10   1     2558.01     2468.98    126.46 o 
   2 -10   1     1052.31     1163.80     93.15 o 
   3 -10   1      226.04      307.34    107.27 o 
   4 -10   1      245.44      234.77     98.24 o 
   5 -10   1     1677.65     1684.81    199.18 o 
   6 -10   1     1558.89     1594.68    203.57 o 
   7 -10   1      866.62      834.25    173.92 o 
   8 -10   1      796.46      895.91    210.58 o 
   9 -10   1     1654.49     1425.67    221.46 o 
  10 -10   1      622.06      470.39    147.63 o 
  -9  -9   1      333.01      305.93    137.23 o 
  -8  -9   1      481.77      328.30    129.31 o 
  -7  -9   1     1963.09     2082.81    248.21 o 
  -6  -9   1     5187.59     4470.03    299.66 o 
  -5  -9   1     3603.74     3179.79    245.12 o 
  -4  -9   1     1874.36     1678.00    150.56 o 
  -3  -9   1       44.99        8.11     63.67 o 
  -2  -9   1      166.38      148.85     50.53 o 
  -1  -9   1     3442.50     3667.82    140.66 o 
   0  -9   1      374.11      451.78     69.99 o 
   1  -9   1      613.23      520.48     70.22 o 
   2  -9   1     1091.97     1077.63     86.47 o 
   3  -9   1     1808.09     1721.87     98.15 o 
   4  -9   1      264.75      341.28     98.04 o 
   5  -9   1     2085.89     2074.20    202.48 o 
   6  -9   1     5304.37     5495.43    304.25 o 
   7  -9   1     2784.03     2666.72    249.19 o 
   8  -9   1      175.22      135.09    102.73 o 
   9  -9   1      286.69      217.06    115.10 o 
  10  -9   1     1198.80     1059.04    197.74 o 
 -10  -8   1      258.26      256.46    116.52 o 
  -9  -8   1      200.14       73.04     96.96 o 
  -8  -8   1     1249.57     1139.18    198.89 o 
  -7  -8   1     2045.39     2394.11    255.16 o 
  -6  -8   1     1911.40     1834.20    218.60 o 
  -5  -8   1     1288.55     1591.80    147.33 o 
  -4  -8   1      357.89      358.95     90.56 o 
  -3  -8   1      164.54      152.24     71.81 o 
  -2  -8   1     1007.09      991.47     81.54 o 
  -1  -8   1     5276.90     5294.82    155.08 o 
   0  -8   1     8155.40     8155.00    185.23 o 
   1  -8   1     1861.69     1862.91     97.01 o 
   2  -8   1     1421.39     1444.19     85.49 o 
   3  -8   1     1560.52     1593.20     90.03 o 
   4  -8   1     2502.40     2437.24    109.35 o 
   5  -8   1     3228.30     3238.45    223.23 o 
   6  -8   1     3725.65     3459.65    262.51 o 
   7  -8   1     2727.14     2659.29    219.10 o 
   8  -8   1     2478.03     2480.67    232.79 o 
   9  -8   1     1024.49     1263.28    199.18 o 
  10  -8   1      577.96      400.27    125.64 o 
  11  -8   1      612.13      403.23    120.56 o 
 -10  -7   1      488.48      235.93    141.04 o 
  -9  -7   1       40.96       56.13    100.09 o 
  -8  -7   1     1044.29      992.66    193.18 o 
  -7  -7   1     3723.53     3526.36    269.73 o 
  -6  -7   1     1854.13     1779.11    156.32 o 
  -5  -7   1      892.59      790.63    113.79 o 
  -4  -7   1      118.61       72.57     64.00 o 
  -3  -7   1     2451.94     2378.07    104.45 o 
  -2  -7   1     2270.94     2625.08    108.22 o 
  -1  -7   1     1796.78     1598.02     88.34 o 
   0  -7   1    10314.02    10767.80    196.14 o 
   1  -7   1     6735.43     6282.12    150.33 o 
   2  -7   1     4290.37     4692.29    133.84 o 
   3  -7   1      294.08      230.64     43.80 o 
   4  -7   1     3516.71     3654.40    120.55 o 
   5  -7   1     1086.34      974.76    101.12 o 
   6  -7   1       49.34      110.75     80.31 o 
   7  -7   1      456.45      399.15    118.89 o 
   8  -7   1     1791.16     1575.88    196.80 o 
   9  -7   1     2038.09     2166.70    236.27 o 
  10  -7   1      959.72      961.07    182.44 o 
  11  -7   1      446.69      232.82    112.81 o 
 -11  -6   1      161.51       44.23    170.20 o 
 -10  -6   1      467.57      521.91    170.30 o 
  -9  -6   1      157.36       55.50    115.21 o 
  -8  -6   1      467.26      308.72    133.74 o 
  -7  -6   1     3450.00     3709.48    228.17 o 
  -6  -6   1     2607.73     2442.08    217.96 o 
  -5  -6   1     1558.62     1465.19    129.32 o 
  -4  -6   1      628.11      536.96     88.30 o 
  -3  -6   1     1210.91     1177.07     79.80 o 
  -2  -6   1     3177.33     2756.33    102.27 o 
  -1  -6   1     8671.23     8666.71    166.35 o 
   0  -6   1      520.79      822.61     63.15 o 
   1  -6   1      135.74      114.74     35.61 o 
   2  -6   1     1544.14     1395.46     73.94 o 
   3  -6   1     1717.29     1980.17     84.11 o 
   4  -6   1     2113.03     1881.22     86.96 o 
   5  -6   1      466.85      565.82     63.46 o 
   6  -6   1     2815.09     2767.00    146.82 o 
   7  -6   1     5087.93     4906.62    267.55 o 
   8  -6   1     2571.27     2501.25    213.84 o 
   9  -6   1     2654.89     2432.95    240.46 o 
  10  -6   1      950.26      944.01    171.31 o 
  11  -6   1      267.34      182.00    106.34 o 
 -11  -5   1       21.71      -59.15    116.19 o 
 -10  -5   1      220.58      201.04    133.60 o 
  -9  -5   1     1034.14      882.03    195.69 o 
  -8  -5   1     1066.00     1311.71    202.62 o 
  -7  -5   1     2193.35     2188.01    167.33 o 
  -6  -5   1     2562.13     2634.63    198.30 o 
  -5  -5   1     2080.87     1801.54    150.16 o 
  -4  -5   1     1851.33     1953.23     90.30 o 
  -3  -5   1     5124.07     5014.53    124.14 o 
  -2  -5   1     6885.93     6641.34    152.86 o 
  -1  -5   1     3368.63     3448.56    100.81 o 
   0  -5   1      666.22      490.34     47.64 o 
   1  -5   1      420.28      545.65     48.10 o 
   2  -5   1     8970.70     9069.32    232.24 o 
   3  -5   1     6386.83     6465.77    133.23 o 
   4  -5   1     5386.50     5320.37    129.95 o 
   5  -5   1     1984.39     1845.66     88.79 o 
   6  -5   1     1820.84     1882.17    102.60 o 
   7  -5   1     5940.03     5684.37    212.01 o 
   8  -5   1     4977.42     4910.45    211.35 o 
   9  -5   1     1193.85     1266.81    181.38 o 
  10  -5   1       35.69       22.83     78.95 o 
  11  -5   1       99.36       84.78    100.41 o 
  12  -5   1      172.17      164.43    135.58 o 
 -11  -4   1      291.21      282.19    148.55 o 
 -10  -4   1       46.74      -46.68    105.34 o 
  -9  -4   1     1617.93     1491.38    220.50 o 
  -8  -4   1     6752.59     7240.95    308.32 o 
  -7  -4   1     3944.02     4067.57    202.82 o 
  -6  -4   1     1852.43     1881.59    144.16 o 
  -5  -4   1      830.52     1031.33    106.95 o 
  -4  -4   1     1658.86     1369.24     78.20 o 
  -3  -4   1     3319.98     3022.67    117.83 o 
  -2  -4   1      988.58      958.39     57.50 o 
  -1  -4   1      667.88      753.05     51.78 o 
   0  -4   1    23313.45    24208.68    219.70 o 
   1  -4   1    10504.28    10766.70    146.83 o 
   2  -4   1    11574.75    12842.32    161.84 o 
   3  -4   1     4390.88     4157.59    102.00 o 
   4  -4   1     2160.98     2218.95     85.48 o 
   5  -4   1     2292.59     2181.07    104.01 o 
   6  -4   1     2882.71     2956.54    120.49 o 
   7  -4   1     1903.35     2228.09    120.03 o 
   8  -4   1     2323.13     2414.45    159.94 o 
   9  -4   1      992.19     1236.01    140.74 o 
  10  -4   1       78.70      -37.10    101.45 o 
  12  -4   1      582.05      675.02    183.66 o 
 -11  -3   1      745.89      909.64    253.85 o 
 -10  -3   1      391.11      314.07    143.45 o 
  -9  -3   1      852.13      971.60    146.82 o 
  -8  -3   1     5291.77     4985.78    284.45 o 
  -7  -3   1     3972.43     3843.69    330.52 o 
  -6  -3   1     1630.44     1475.88    130.01 o 
  -5  -3   1      301.72      278.59     40.92 o 
  -4  -3   1     2861.18     2625.17    101.82 o 
  -3  -3   1    14001.23    14026.87    195.00 o 
  -2  -3   1      133.40      151.55     31.56 o 
  -1  -3   1     3988.37     3712.30     86.78 o 
   0  -3   1     2451.69     2877.84     75.79 o 
   1  -3   1    77391.17    81162.15    437.82 o 
   2  -3   1     9186.95     9524.03    127.66 o 
   3  -3   1     5305.43     5415.34    110.13 o 
   4  -3   1     2557.60     2616.63     90.61 o 
   5  -3   1      499.73      594.55     61.78 o 
   6  -3   1     3664.91     3617.19    129.63 o 
   7  -3   1     1530.19     1576.80    104.14 o 
   8  -3   1     1630.33     1617.26    141.20 o 
   9  -3   1     1464.81     1370.84    143.75 o 
  10  -3   1     1358.17     1218.50    143.68 o 
  11  -3   1      284.36      338.47    190.39 o 
  12  -3   1      552.66      496.17    254.81 o 
 -11  -2   1      492.24      554.82    255.78 o 
 -10  -2   1     1543.41     1876.37    262.54 o 
  -9  -2   1      407.53      405.02    111.11 o 
  -8  -2   1      365.42      452.97    108.09 o 
  -7  -2   1      899.41      818.32    117.68 o 
  -6  -2   1     2906.76     2963.32    153.63 o 
  -5  -2   1     8786.65     8929.45    142.88 o 
  -4  -2   1    15229.18    16329.74    177.45 o 
  -3  -2   1     1193.43     1081.36     49.82 o 
  -2  -2   1      127.82      153.02     32.05 o 
  -1  -2   1    10285.07     9974.74    230.81 o 
   0  -2   1     9560.97     9837.53    106.81 o 
   1  -2   1    18635.38    19307.93    191.81 o 
   2  -2   1     1190.31     1043.20     49.33 o 
   3  -2   1     1973.49     2104.85     71.88 o 
   4  -2   1       70.17      115.01     33.69 o 
   5  -2   1      898.46     1010.54     72.64 o 
   6  -2   1    10046.76    10118.57    205.18 o 
   7  -2   1     6519.29     6394.76    180.77 o 
   8  -2   1     2015.79     2224.32    129.43 o 
   9  -2   1      767.02      727.40    113.29 o 
  10  -2   1     1065.99     1162.95    179.03 o 
  11  -2   1     1170.26     1264.46    300.01 o 
  12  -2   1      253.23      374.05    226.93 o 
 -12  -1   1      691.68      725.02    217.31 o 
 -10  -1   1      932.67      919.66    191.32 o 
  -9  -1   1     2065.73     2151.75    180.59 o 
  -8  -1   1     1007.45     1248.09    141.46 o 
  -7  -1   1      175.70      264.45     83.67 o 
  -6  -1   1     5370.11     5134.09    149.87 o 
  -5  -1   1     7901.22     8207.24    166.95 o 
  -4  -1   1     6242.08     6035.83    157.25 o 
  -3  -1   1       60.22      101.48     29.99 o 
  -2  -1   1     2386.92     2408.18     51.10 o 
  -1  -1   1     3635.58     4073.35    155.77 o 
   0  -1   1     9488.39     6667.09   2690.58 o 
   1  -1   1      149.57       64.47     20.18 o 
   2  -1   1     4458.33     4464.72     96.27 o 
   3  -1   1     1371.99     1467.94     63.98 o 
   4  -1   1      980.23      877.52     61.08 o 
   5  -1   1      539.19      568.45     62.03 o 
   6  -1   1     3614.79     3742.60    132.01 o 
   7  -1   1     8271.13     8390.37    207.46 o 
   8  -1   1     3488.68     3467.01    180.67 o 
   9  -1   1     1034.62     1070.13    124.90 o 
  10  -1   1      544.19      436.31    133.31 o 
  11  -1   1      851.96      927.00    168.88 o 
 -12   0   1      277.00      243.28    139.43 o 
 -11   0   1     1460.89     1608.71    323.09 o 
 -10   0   1      830.39      933.68    254.81 o 
  -9   0   1       74.63       91.28     85.99 o 
  -8   0   1      242.83      262.97     93.45 o 
  -7   0   1     3912.77     4066.08    149.73 o 
  -6   0   1     8946.64     9071.41    196.24 o 
  -5   0   1     3903.89     3847.37    119.54 o 
  -4   0   1      424.73      309.91     44.36 o 
  -3   0   1     1040.15     1154.13     59.04 o 
  -2   0   1    20039.45    22296.74    343.78 o 
  -1   0   1      118.34       53.19     27.95 o 
   2   0   1     1182.39      946.97     44.19 o 
   3   0   1    10006.70     9998.25    146.15 o 
   4   0   1     6450.79     7321.92    142.56 o 
   5   0   1    10531.55    10952.91    192.92 o 
   6   0   1     3655.18     3782.47    132.47 o 
   7   0   1      947.75     1066.32    107.95 o 
   8   0   1     1282.45     1301.28    111.11 o 
   9   0   1      774.05      800.69    120.95 o 
  10   0   1      870.91     1156.29    354.34 o 
  11   0   1      448.89      423.09    210.58 o 
  12   0   1      566.39      499.05    206.74 o 
 -12   1   1      776.05      671.46    170.78 o 
 -11   1   1      717.15      705.37    161.69 o 
 -10   1   1      844.81     1070.17    184.93 o 
  -9   1   1     1316.22     1391.14    183.98 o 
  -8   1   1      583.04      624.71     95.50 o 
  -7   1   1     5282.63     4805.12    161.00 o 
  -6   1   1     5744.03     5785.15    158.77 o 
  -5   1   1      600.21      600.92     62.64 o 
  -4   1   1      786.74      690.05     55.67 o 
  -3   1   1      810.74      762.78     50.28 o 
  -2   1   1    22999.28    23986.14    180.70 o 
   2   1   1     6358.18     6811.53     86.22 o 
   3   1   1    19086.79    19940.67    197.38 o 
   4   1   1     1640.98     1770.84     78.67 o 
   5   1   1     4086.97     4259.09    125.92 o 
   6   1   1     4139.85     4194.24    168.42 o 
   7   1   1       66.11       72.48     48.06 o 
   8   1   1      125.65      207.95     80.95 o 
   9   1   1     2204.25     2323.68    170.00 o 
  10   1   1     1280.24     1491.68    183.20 o 
  11   1   1      205.89       11.54    188.47 o 
 -12   2   1     1608.73     1476.79    265.87 o 
 -11   2   1      981.02     1072.85    184.55 o 
 -10   2   1      588.16      525.60    145.78 o 
  -9   2   1     1484.68     1439.14    193.73 o 
  -8   2   1     1305.35     1260.95    128.77 o 
  -7   2   1      974.21     1036.89     92.32 o 
  -6   2   1     4879.65     5045.68    149.15 o 
  -5   2   1     4292.25     4408.69    126.75 o 
  -4   2   1     4068.08     4381.92    137.67 o 
  -3   2   1      377.63      441.00     43.23 o 
  -2   2   1     7998.89     8434.05    143.93 o 
  -1   2   1    17108.94    17375.27    349.99 o 
   1   2   1      104.43       96.68     19.06 o 
   2   2   1     1664.46     1583.20     54.88 o 
   3   2   1    18693.50    20258.02    175.65 o 
   4   2   1       61.89      103.73     30.11 o 
   5   2   1     1842.09     1937.91     77.83 o 
   6   2   1     1002.17     1120.70     71.51 o 
   7   2   1     2461.13     2535.93    103.10 o 
   8   2   1     2576.75     2735.40    168.26 o 
   9   2   1     2913.89     2905.37    187.89 o 
  10   2   1     1685.82     1748.50    225.53 o 
  11   2   1      433.53      434.63    234.62 o 
  12   2   1      346.05       81.73    227.89 o 
 -12   3   1      815.65      770.21    287.51 o 
 -11   3   1      454.37      564.12    149.03 o 
 -10   3   1      134.11      110.83    103.91 o 
  -9   3   1      143.08      134.59     74.54 o 
  -8   3   1     2315.06     2315.87    160.59 o 
  -7   3   1     3991.86     3924.97    178.28 o 
  -6   3   1     2331.18     2444.48    112.00 o 
  -5   3   1      693.85      657.36     64.11 o 
  -4   3   1     4404.68     4398.42    113.17 o 
  -3   3   1     4729.11     4916.26    101.36 o 
  -2   3   1     7159.95     7100.29    143.17 o 
  -1   3   1    13458.67    15036.09    194.21 o 
   0   3   1    10820.33    10975.21    162.38 o 
   1   3   1    15362.06    16282.06    207.63 o 
   2   3   1    10264.39    10818.71    158.26 o 
   3   3   1     9311.22     9953.42    129.81 o 
   4   3   1      866.11      872.43     54.14 o 
   5   3   1      228.28      210.05     39.50 o 
   6   3   1     1754.17     1677.93     83.73 o 
   7   3   1     3095.07     3273.12    177.47 o 
   8   3   1     7403.78     7548.41    366.74 o 
   9   3   1     2864.71     3097.26    297.60 o 
  10   3   1      596.37      507.70    169.72 o 
  11   3   1      107.26       88.08    115.43 o 
  12   3   1      168.79      125.97    207.70 o 
 -12   4   1      744.93      619.25    263.47 o 
 -11   4   1      773.36      676.57    164.44 o 
 -10   4   1      609.01      644.10    163.52 o 
  -9   4   1      139.09      105.46     81.01 o 
  -8   4   1      542.15      733.94    115.81 o 
  -7   4   1    10647.33    10829.42    290.04 o 
  -6   4   1     8817.51     9042.60    197.54 o 
  -5   4   1     2278.99     2373.50     99.86 o 
  -4   4   1     5927.88     5922.67    179.18 o 
  -3   4   1     3786.75     4115.56    131.37 o 
  -2   4   1      630.18      513.61     54.96 o 
  -1   4   1     8089.63     9052.95    125.42 o 
   0   4   1      303.39      246.50     34.68 o 
   1   4   1     5385.61     5661.16    106.14 o 
   2   4   1    31803.96    33358.63    304.09 o 
   3   4   1     6046.47     5971.79    161.83 o 
   4   4   1      799.11      859.74     56.44 o 
   5   4   1     2143.26     1930.46     81.69 o 
   6   4   1     3209.27     3187.87    109.60 o 
   7   4   1      347.82      350.91     86.65 o 
   8   4   1      285.47      366.06     96.49 o 
   9   4   1     1666.31     1608.41    215.88 o 
  10   4   1      622.03      721.83    179.33 o 
  11   4   1       52.36       69.04    112.98 o 
  12   4   1      103.87       98.06    130.14 o 
 -12   5   1      817.75      583.67    264.43 o 
 -11   5   1      677.58      847.14    306.74 o 
 -10   5   1      998.96     1256.33    157.52 o 
  -9   5   1      588.39      665.95    120.25 o 
  -8   5   1     1440.71     1444.09    146.79 o 
  -7   5   1     4634.28     4551.37    199.30 o 
  -6   5   1     2788.19     2755.26    149.51 o 
  -5   5   1     2338.74     2474.11    100.80 o 
  -4   5   1      187.92      151.14     48.27 o 
  -3   5   1     2203.25     2367.82    109.14 o 
  -2   5   1     1064.64      911.48     53.30 o 
  -1   5   1     1106.60     1121.44     61.67 o 
   0   5   1     9935.05     9873.52    146.81 o 
   1   5   1      223.56      336.51     41.83 o 
   2   5   1    10818.73    10270.25    159.17 o 
   3   5   1     5813.17     5381.35    126.71 o 
   4   5   1      581.12      710.21     63.96 o 
   5   5   1     1772.80     1779.45     97.50 o 
   6   5   1      627.12      654.42     95.16 o 
   7   5   1     1736.52     1853.28    147.09 o 
   8   5   1     1742.02     1615.63    227.89 o 
   9   5   1     1678.43     1589.05    222.18 o 
  10   5   1      504.68      551.57    188.47 o 
  11   5   1      714.36      583.80    181.23 o 
 -11   6   1      660.41      658.67    290.39 o 
 -10   6   1      875.00      876.10    186.43 o 
  -9   6   1      992.71     1206.00    150.25 o 
  -8   6   1     2105.92     2022.69    168.12 o 
  -7   6   1      979.68      954.81    122.01 o 
  -6   6   1       86.71      112.33     61.89 o 
  -5   6   1     1345.34     1227.28    110.07 o 
  -4   6   1     3702.60     3923.68    182.49 o 
  -3   6   1     1694.17     1608.61    100.14 o 
  -2   6   1     3518.55     3556.69    181.72 o 
  -1   6   1     5033.14     4868.61    116.00 o 
   0   6   1    19610.16    21002.15    232.33 o 
   1   6   1     4080.54     3939.44    109.56 o 
   2   6   1     2518.51     2102.29     89.62 o 
   3   6   1     4702.01     4855.32    129.63 o 
   4   6   1     2456.22     2405.99    103.29 o 
   5   6   1      288.89      405.74     62.86 o 
   6   6   1      164.82      106.95     66.71 o 
   7   6   1     1445.09     1628.69    206.17 o 
   8   6   1     3733.88     3383.92    344.72 o 
   9   6   1     2316.65     2406.55    261.50 o 
  10   6   1      671.79      544.45    159.94 o 
  11   6   1      696.91      602.48    179.50 o 
 -11   7   1      654.07      651.94    198.08 o 
 -10   7   1      352.74      222.12    175.97 o 
  -9   7   1      433.90      385.59    174.04 o 
  -8   7   1      979.25     1023.25    155.94 o 
  -7   7   1     2660.79     2490.28    221.64 o 
  -6   7   1      463.71      536.14     92.71 o 
  -5   7   1     2876.37     2634.50    149.53 o 
  -4   7   1     9642.26     9906.40    247.68 o 
  -3   7   1     1749.63     1653.93     77.98 o 
  -2   7   1      244.05      279.23     44.55 o 
  -1   7   1      589.08      561.72     56.17 o 
   0   7   1      855.65      922.38     67.84 o 
   1   7   1    11824.43    11864.63    194.98 o 
   2   7   1     6969.50     6752.02    155.05 o 
   3   7   1      831.17      788.91     70.09 o 
   4   7   1      819.27      943.79     79.43 o 
   5   7   1      979.82      950.22    106.09 o 
   6   7   1     1027.83     1231.13    177.57 o 
   7   7   1     2193.85     1957.63    220.47 o 
   8   7   1     3653.96     3729.62    288.47 o 
   9   7   1     1607.63     1604.56    231.93 o 
  10   7   1      400.08      549.84    170.08 o 
  11   7   1      108.18      148.77    126.95 o 
 -11   8   1      621.69      542.34    145.98 o 
 -10   8   1      782.09      916.28    175.84 o 
  -9   8   1      126.60      151.84    100.42 o 
  -8   8   1      277.50      206.61    107.41 o 
  -7   8   1     1687.45     1588.00    148.09 o 
  -6   8   1     2082.96     2035.39    151.44 o 
  -5   8   1     4209.92     4391.93    188.94 o 
  -4   8   1     8789.55     8412.01    341.72 o 
  -3   8   1     3835.99     4123.98    122.14 o 
  -2   8   1      681.17      618.03     62.58 o 
  -1   8   1      944.37     1069.52     76.48 o 
   0   8   1      819.31      792.05     69.11 o 
   1   8   1     6288.40     6257.46    157.86 o 
   2   8   1    10875.35    10778.43    205.20 o 
   3   8   1     2104.76     2095.49    106.46 o 
   4   8   1       77.76       85.48     51.75 o 
   5   8   1     3140.41     2943.94    222.39 o 
   6   8   1     3466.87     3164.22    244.43 o 
   7   8   1     2349.77     2287.03    237.94 o 
   8   8   1      956.81      829.80    175.80 o 
   9   8   1      405.86      507.47    167.61 o 
  10   8   1      368.93      300.51    150.58 o 
 -10   9   1     1472.21     1456.98    228.76 o 
  -9   9   1      812.65      878.35    178.46 o 
  -8   9   1     1457.86     1363.44    198.05 o 
  -7   9   1       61.63       67.76     94.44 o 
  -6   9   1     2437.47     2629.62    170.67 o 
  -5   9   1     7734.66     7598.61    251.77 o 
  -4   9   1     2275.01     2405.36    143.73 o 
  -3   9   1      232.88      230.42     63.79 o 
  -2   9   1      504.89      539.63     65.52 o 
  -1   9   1     2958.62     2741.96    115.89 o 
   0   9   1     2908.78     2950.93    122.90 o 
   1   9   1     5392.67     5087.63    154.91 o 
   2   9   1     8902.61     9426.20    207.44 o 
   3   9   1     1041.42     1008.45     88.05 o 
   4   9   1       58.83      141.02     92.03 o 
   5   9   1      818.67      859.47    160.86 o 
   6   9   1     1106.84     1128.23    187.23 o 
   7   9   1      411.38      429.74    129.73 o 
   8   9   1      682.91      524.42    153.13 o 
   9   9   1      375.02      324.76    113.52 o 
  10   9   1      308.14      150.31    155.06 o 
 -10  10   1      504.52      343.09    135.54 o 
  -9  10   1      411.56      515.45    149.01 o 
  -8  10   1     1431.05     1189.46    293.28 o 
  -7  10   1     1370.18     1209.63    194.05 o 
  -6  10   1      354.95      316.96    119.08 o 
  -5  10   1     2797.14     2668.30    219.68 o 
  -4  10   1     3586.33     3549.84    181.71 o 
  -3  10   1      143.87      197.49     65.73 o 
  -2  10   1       85.47       37.20     51.65 o 
  -1  10   1     4598.74     4475.49    152.44 o 
   0  10   1     6777.85     6784.92    184.61 o 
   1  10   1     3686.08     3564.92    142.03 o 
   2  10   1      588.08      716.19     83.74 o 
   3  10   1      473.06      454.13     93.59 o 
   4  10   1     1984.67     2168.53    380.78 o 
   5  10   1      249.08      178.31    111.59 o 
   6  10   1      148.87       82.07    106.19 o 
   7  10   1      326.30      283.86    128.06 o 
   8  10   1     1007.67      849.27    170.49 o 
   9  10   1      925.95      908.04    262.03 o 
  -9  11   1       28.64      119.62    131.46 o 
  -8  11   1      110.48      102.03    108.17 o 
  -7  11   1     1162.22     1166.76    196.97 o 
  -6  11   1     1777.64     1784.72    218.68 o 
  -5  11   1     4253.74     4217.35    277.06 o 
  -4  11   1     2303.45     2178.82    202.88 o 
  -3  11   1      900.51      834.98    105.70 o 
  -2  11   1     2679.39     2518.98    149.56 o 
  -1  11   1     3650.56     3732.50    151.28 o 
   0  11   1     1935.39     1911.17    117.15 o 
   1  11   1      703.60      767.74     90.23 o 
   2  11   1      844.04      922.84     96.55 o 
   3  11   1      498.67      518.99    133.21 o 
   4  11   1     1078.93     1078.82    176.09 o 
   5  11   1     2050.14     2187.73    234.75 o 
   6  11   1      590.23      601.64    154.92 o 
   7  11   1      496.65      290.70    137.98 o 
   8  11   1      615.27      562.39    160.45 o 
   9  11   1     1644.69     1665.66    320.20 o 
  -9  12   1      103.26      139.50    132.20 o 
  -8  12   1      510.12      362.22    159.44 o 
  -7  12   1     1204.88     1302.57    216.31 o 
  -6  12   1     4865.83     4813.62    313.37 o 
  -5  12   1     4413.82     4580.96    297.42 o 
  -4  12   1      304.63      271.11    105.57 o 
  -3  12   1      308.70      392.77    116.92 o 
  -2  12   1     4383.46     4315.71    197.16 o 
  -1  12   1     1892.95     2093.94    144.26 o 
   0  12   1      581.33      671.66     89.08 o 
   1  12   1      806.66      722.41     93.48 o 
   2  12   1     1697.90     1500.54    186.99 o 
   3  12   1     1559.33     1777.16    210.36 o 
   4  12   1      800.52      781.00    167.26 o 
   5  12   1     1172.45     1183.64    196.37 o 
   6  12   1      659.48      602.46    157.10 o 
   7  12   1     1004.20      913.90    184.10 o 
   8  12   1      804.75      620.31    183.66 o 
  -8  13   1     1303.13      917.03    207.37 o 
  -7  13   1     1483.95     1311.92    227.97 o 
  -6  13   1     2108.57     2189.75    251.34 o 
  -5  13   1     2042.25     1894.72    229.63 o 
  -4  13   1      944.05     1060.06    182.49 o 
  -3  13   1       92.65       32.09     81.64 o 
  -2  13   1      925.97      973.99    161.40 o 
  -1  13   1     1347.57     1482.89    141.25 o 
   0  13   1      566.08      735.21    109.96 o 
   1  13   1     1015.38     1103.05    130.86 o 
   2  13   1     1175.14     1231.80    181.09 o 
   3  13   1     2363.32     2492.06    230.11 o 
   4  13   1     2854.08     2867.82    250.07 o 
   5  13   1      498.20      458.61    140.28 o 
   6  13   1      123.24      155.03    116.37 o 
   7  13   1      552.43      545.82    154.26 o 
  -7  14   1     1067.70     1268.98    217.75 o 
  -6  14   1      423.52      281.88    114.44 o 
  -5  14   1      277.01      171.21    113.19 o 
  -4  14   1      514.98      703.84    163.55 o 
  -3  14   1     1300.22     1448.02    202.50 o 
  -2  14   1      898.90      902.77    168.73 o 
  -1  14   1       98.19       72.42     88.33 o 
   0  14   1      604.34      658.03    125.06 o 
   1  14   1     3301.95     2998.16    315.39 o 
   2  14   1     2883.82     2872.95    244.88 o 
   3  14   1     1275.47     1369.43    249.53 o 
   4  14   1      777.25      722.20    165.20 o 
   5  14   1      350.38      342.32    134.04 o 
   6  14   1       59.54       26.27     97.12 o 
  -6  15   1      615.27      561.11    163.12 o 
  -5  15   1     1178.53     1108.89    206.98 o 
  -4  15   1      957.78     1038.04    200.70 o 
  -3  15   1     2460.68     2630.23    243.96 o 
  -2  15   1     2426.43     2568.08    254.95 o 
  -1  15   1      484.13      639.44    197.12 o 
   0  15   1       91.35      144.23    100.96 o 
   2  15   1     2208.78     2173.49    244.72 o 
   3  15   1      902.31      887.47    167.92 o 
   4  15   1      235.76      265.89    130.16 o 
   5  15   1      197.48      122.55     98.86 o 
  -5  16   1     2409.54     2544.58    285.26 o 
  -4  16   1     1667.14     2086.14    266.47 o 
  -3  16   1     1601.60     1630.75    234.00 o 
  -2  16   1      543.09      558.67    188.47 o 
  -1  16   1       52.47      155.77     93.27 o 
   3  16   1      747.36      888.50    174.45 o 
  -3 -15   2      617.63      708.67    280.78 o 
  -2 -15   2      228.74      279.82    241.35 o 
   1 -15   2     1707.02     2019.29    359.63 o 
   2 -15   2     1245.33     1226.00    311.55 o 
   3 -15   2     1141.01     1460.28    223.20 o 
   4 -15   2      640.95      750.29    175.20 o 
   5 -15   2      469.35      413.71    207.22 o 
  -4 -14   2      412.78      247.12    235.58 o 
  -3 -14   2     1248.32     1600.05    361.55 o 
  -2 -14   2      382.32     1655.82    345.20 o 
  -1 -14   2      155.33      245.20    201.93 o 
   0 -14   2     1062.18     1250.04    295.20 o 
   1 -14   2     2663.94     2612.57    366.36 o 
   2 -14   2     1891.00     1935.10    223.81 o 
   3 -14   2     1122.03     1143.62    194.80 o 
   4 -14   2       58.86       -6.52     99.20 o 
   5 -14   2       33.02       50.69     83.43 o 
   6 -14   2      301.68      280.01    118.65 o 
  -6 -13   2      831.58      868.54    184.83 o 
  -5 -13   2      783.41      804.20    167.16 o 
  -4 -13   2     1026.20     1108.29    205.34 o 
  -3 -13   2      688.14      690.45    156.39 o 
  -2 -13   2      373.33      530.78    230.78 o 
  -1 -13   2     1104.79     1311.84    197.54 o 
   0 -13   2     1312.94     1321.60    300.01 o 
   1 -13   2     2513.77     2848.40    240.51 o 
   2 -13   2     1029.32     1225.16    184.77 o 
   3 -13   2      634.38      627.57    155.81 o 
   4 -13   2       93.73       55.02     88.15 o 
   5 -13   2       37.76       31.65     81.95 o 
   6 -13   2     1585.52     1637.23    229.41 o 
   7 -13   2     2443.14     2418.68    279.04 o 
  -7 -12   2      315.95      271.27    131.45 o 
  -6 -12   2      718.68      552.99    154.62 o 
  -5 -12   2     1333.77     1006.57    265.39 o 
  -4 -12   2     1503.10     1459.43    223.08 o 
  -3 -12   2     1116.97     1045.82    187.58 o 
  -2 -12   2      152.32      225.92     88.95 o 
  -1 -12   2     1021.78     1202.21    187.04 o 
   0 -12   2     2623.63     2630.00    233.75 o 
   1 -12   2      284.16      422.64     99.60 o 
   2 -12   2     1425.88     1583.99    198.09 o 
   3 -12   2     1001.58      972.81    175.84 o 
   4 -12   2      390.67      434.46    138.90 o 
   5 -12   2      505.18      512.83    139.79 o 
   6 -12   2     1373.92     1234.66    197.42 o 
   7 -12   2     2093.48     2046.39    252.96 o 
   8 -12   2     1601.66     1566.81    237.33 o 
  -7 -11   2     1445.55     1271.19    217.17 o 
  -6 -11   2      871.16      670.14    154.88 o 
  -5 -11   2     1018.81      917.30    171.66 o 
  -4 -11   2      794.42      886.52    177.54 o 
  -3 -11   2      303.25      289.90     96.20 o 
  -2 -11   2       96.25      142.50     80.22 o 
  -1 -11   2      648.38      784.04    119.30 o 
   0 -11   2     4537.70     4812.14    178.52 o 
   1 -11   2     4810.98     5092.54    218.35 o 
   2 -11   2     2747.16     2917.10    181.22 o 
   3 -11   2     1175.33     1216.85    173.87 o 
   4 -11   2      693.59      708.73    150.90 o 
   5 -11   2     1717.41     1739.57    310.59 o 
   6 -11   2     1949.55     1661.59    215.49 o 
   7 -11   2      602.79      565.26    151.73 o 
   8 -11   2      754.55      731.46    182.14 o 
   9 -11   2     1247.11     1100.17    206.70 o 
  -8 -10   2       39.96       31.42     92.61 o 
  -7 -10   2     1217.86     1162.55    201.22 o 
  -6 -10   2     2006.43     1804.31    235.19 o 
  -5 -10   2      612.67      861.52    172.47 o 
  -4 -10   2     1224.42     1088.27    139.05 o 
  -3 -10   2      375.42      438.32     99.76 o 
  -2 -10   2      861.36      972.61    124.57 o 
  -1 -10   2     2837.06     2758.43    170.08 o 
   0 -10   2      804.78      844.98     91.24 o 
   1 -10   2     4422.19     4623.03    165.30 o 
   2 -10   2     4599.36     4678.68    207.49 o 
   3 -10   2     1718.27     1818.69    250.01 o 
   4 -10   2      333.83      277.81    109.49 o 
   5 -10   2     1139.44     1056.62    171.52 o 
   6 -10   2     1292.65     1345.53    193.83 o 
   7 -10   2      396.39      408.35    134.47 o 
   8 -10   2      354.98      313.44    131.77 o 
   9 -10   2     1290.44     1151.45    209.42 o 
  10 -10   2      923.43      882.84    196.77 o 
  -9  -9   2      164.24      231.24    119.21 o 
  -8  -9   2       61.13       74.12    103.96 o 
  -7  -9   2      397.96      388.74    144.23 o 
  -6  -9   2     1462.09     1770.70    269.24 o 
  -5  -9   2     2046.25     1723.33    251.93 o 
  -4  -9   2     3473.10     3537.72    192.37 o 
  -3  -9   2      615.18      566.44    105.74 o 
  -2  -9   2      392.73      435.62     96.04 o 
  -1  -9   2     5877.83     6004.37    178.06 o 
   0  -9   2    11398.01    11372.27    237.48 o 
   1  -9   2      345.21      361.40     63.96 o 
   2  -9   2      224.88      225.17     54.73 o 
   3  -9   2     1333.67     1469.91    123.83 o 
   4  -9   2       52.12      110.71     82.00 o 
   5  -9   2      315.96      256.49    106.50 o 
   6  -9   2      889.65      870.11    158.37 o 
   7  -9   2     1920.21     2069.51    229.79 o 
   8  -9   2     2147.24     2161.81    242.02 o 
   9  -9   2      542.11      560.47    141.68 o 
  10  -9   2     1252.46     1531.98    231.48 o 
  -9  -8   2       23.04      -83.91     85.03 o 
  -8  -8   2      526.08      545.90    163.47 o 
  -7  -8   2     2112.39     1950.08    237.38 o 
  -6  -8   2     2461.29     2509.74    252.85 o 
  -5  -8   2     2014.44     2092.56    184.89 o 
  -4  -8   2     1763.56     1675.51    150.08 o 
  -3  -8   2      298.45      278.84     83.97 o 
  -2  -8   2      583.57      650.71     98.68 o 
  -1  -8   2     2520.97     2628.72    118.80 o 
   0  -8   2     3524.46     3389.30    129.50 o 
   1  -8   2     1316.79     1442.09     89.41 o 
   2  -8   2      248.19      279.04     51.65 o 
   3  -8   2     1424.10     1493.66     90.84 o 
   4  -8   2     1613.55     1620.19    119.93 o 
   5  -8   2     2171.43     2065.77    198.22 o 
   6  -8   2     2708.23     2508.27    212.85 o 
   7  -8   2      884.97      832.99    186.54 o 
   8  -8   2     2278.53     2146.34    232.14 o 
   9  -8   2     1848.17     1926.98    332.70 o 
  10  -8   2      559.13      878.59    176.06 o 
  11  -8   2      334.81      244.07    137.02 o 
 -10  -7   2      414.67      335.32    159.14 o 
  -9  -7   2       37.19       40.74     93.29 o 
  -8  -7   2      254.71      283.13    131.72 o 
  -7  -7   2     5194.75     5485.66    334.14 o 
  -6  -7   2     5663.81     5904.73    302.01 o 
  -5  -7   2     1005.14     1157.24    134.26 o 
  -4  -7   2      268.97      197.90     80.53 o 
  -3  -7   2      740.50      754.65    103.39 o 
  -2  -7   2     2564.76     2472.30    115.06 o 
  -1  -7   2     4594.24     4739.09    141.32 o 
   0  -7   2      468.61      510.43     61.09 o 
   1  -7   2     9662.40    10063.23    193.35 o 
   2  -7   2     4217.89     3957.77    123.75 o 
   3  -7   2      858.11      996.61     71.18 o 
   4  -7   2     3463.77     3464.50    158.08 o 
   5  -7   2     4208.74     4295.18    167.64 o 
   6  -7   2     1981.15     2079.97    188.28 o 
   7  -7   2      942.41     1070.31    162.71 o 
   8  -7   2     1064.51      943.27    169.29 o 
   9  -7   2     1687.84     1766.48    221.72 o 
  10  -7   2     1158.16     1209.16    201.91 o 
  11  -7   2      215.15      237.23    120.11 o 
 -10  -6   2      425.05      326.09    144.62 o 
  -9  -6   2      212.83      198.81    117.56 o 
  -8  -6   2     1400.08     1214.42    198.23 o 
  -7  -6   2     3911.83     3914.43    214.68 o 
  -6  -6   2     1418.80     1537.44    153.13 o 
  -5  -6   2     1856.61     1768.05    145.46 o 
  -4  -6   2     1951.60     1919.27    136.78 o 
  -3  -6   2      701.48      571.96     88.13 o 
  -2  -6   2     4325.82     4663.25    130.24 o 
  -1  -6   2     6330.18     6017.99    145.44 o 
   0  -6   2     5635.44     5603.01    138.74 o 
   1  -6   2     1122.61      819.12     62.41 o 
   2  -6   2    13069.63    13690.94    203.23 o 
   3  -6   2    11028.22    10929.39    185.77 o 
   4  -6   2      816.87      933.47     59.22 o 
   5  -6   2      488.78      471.35     60.13 o 
   6  -6   2      119.25      172.42     88.19 o 
   7  -6   2     1651.70     1755.39    189.97 o 
   8  -6   2     2018.93     1995.30    209.76 o 
   9  -6   2     1387.26     1159.85    185.27 o 
  10  -6   2     1052.92     1077.08    178.00 o 
  11  -6   2      741.03      658.98    157.01 o 
 -11  -5   2      293.45      132.76    174.04 o 
 -10  -5   2       97.03       76.25    130.77 o 
  -9  -5   2      618.64      622.70    168.67 o 
  -8  -5   2     2366.93     2191.03    225.19 o 
  -7  -5   2     1401.61     1848.60    169.20 o 
  -6  -5   2       50.32       59.99     78.99 o 
  -5  -5   2     1692.38     1732.19    160.11 o 
  -4  -5   2     6011.98     5735.61    214.15 o 
  -3  -5   2     2496.35     2594.81     91.08 o 
  -2  -5   2     3109.61     2994.88    104.09 o 
  -1  -5   2     1049.22     1072.08     65.47 o 
   0  -5   2     7578.58     6989.64    141.06 o 
   1  -5   2      738.95      772.86     54.97 o 
   2  -5   2     5373.74     4931.73    147.12 o 
   3  -5   2     2358.20     2544.10     88.83 o 
   4  -5   2      411.48      338.62     46.67 o 
   5  -5   2      338.43      365.28     53.74 o 
   6  -5   2       57.47      106.89     43.43 o 
   7  -5   2     3969.38     3950.43    238.63 o 
   8  -5   2     9234.94     8313.03    605.31 o 
   9  -5   2     5284.27     5203.87    301.83 o 
  10  -5   2      760.00      861.12    171.24 o 
  11  -5   2      256.96      151.78    112.07 o 
  12  -5   2      602.43      874.06    250.01 o 
 -11  -4   2      443.06      286.73    153.59 o 
 -10  -4   2       30.19       42.13    110.40 o 
  -9  -4   2      245.71      317.41    116.16 o 
  -8  -4   2     1292.87     1263.07    155.71 o 
  -7  -4   2     1721.07     1765.22    159.58 o 
  -6  -4   2      180.68      210.74     82.55 o 
  -5  -4   2     2900.41     2886.48    156.20 o 
  -4  -4   2    14542.96    14791.24    347.09 o 
  -3  -4   2     3302.27     2863.87    131.42 o 
  -2  -4   2     1919.88     1850.11     72.48 o 
  -1  -4   2     1198.20     1350.45     64.43 o 
   0  -4   2       69.67      153.39     32.55 o 
   1  -4   2     8590.46     9161.64    141.14 o 
   2  -4   2    13121.94    13475.41    179.46 o 
   3  -4   2     5350.48     5426.09    144.20 o 
   4  -4   2      446.90      483.86     49.11 o 
   5  -4   2      792.21      716.61     63.70 o 
   6  -4   2     2053.63     2267.96    103.99 o 
   7  -4   2     3209.77     3178.84    133.51 o 
   8  -4   2     3649.84     3800.30    241.27 o 
   9  -4   2     3652.92     3572.23    248.16 o 
  10  -4   2      977.33     1087.04    177.79 o 
  11  -4   2       27.98       54.30     80.36 o 
  12  -4   2      314.46      477.90    199.04 o 
 -11  -3   2      368.19      134.62    233.66 o 
 -10  -3   2      269.27      258.28    147.66 o 
  -9  -3   2      463.59      474.38    126.28 o 
  -8  -3   2     1359.85     1503.85    158.74 o 
  -7  -3   2     2219.24     2389.21    180.34 o 
  -6  -3   2     3475.24     3284.93    172.23 o 
  -5  -3   2     4619.72     4500.96    201.46 o 
  -4  -3   2     4437.23     4259.64    266.06 o 
  -3  -3   2     3846.60     3960.74    141.52 o 
  -2  -3   2     1519.12     1372.27     87.20 o 
  -1  -3   2     1230.94     1140.75     54.71 o 
   0  -3   2      756.53      775.37     48.15 o 
   1  -3   2      576.71      488.28     37.89 o 
   2  -3   2    13138.99    13896.42    159.71 o 
   3  -3   2     5155.89     4716.27    102.80 o 
   4  -3   2      609.86      648.61     53.50 o 
   5  -3   2     3695.57     3707.42    116.69 o 
   6  -3   2     4233.34     4191.22    152.78 o 
   7  -3   2     3286.68     3486.46    172.97 o 
   8  -3   2      447.58      486.16     80.99 o 
   9  -3   2      366.24      469.24    175.97 o 
  10  -3   2      850.16      821.18    227.89 o 
  12  -3   2       56.73      184.62    133.66 o 
 -11  -2   2     1038.00     1972.17    406.74 o 
 -10  -2   2     1654.53     1539.68    360.19 o 
  -9  -2   2      664.22      836.99    138.22 o 
  -8  -2   2     2510.93     2340.15    193.17 o 
  -7  -2   2      895.19     1195.10    136.29 o 
  -6  -2   2     1407.38     1307.83    125.35 o 
  -5  -2   2    12414.96    12271.27    486.43 o 
  -4  -2   2     2525.81     2379.89    120.84 o 
  -3  -2   2      649.39      763.83     75.39 o 
  -2  -2   2     1313.22     1432.34     86.17 o 
  -1  -2   2     2783.07     2494.40     64.91 o 
   0  -2   2    20176.52    21802.51    222.62 o 
   1  -2   2     2350.93     2161.50     74.11 o 
   2  -2   2     5446.91     5257.05     88.43 o 
   3  -2   2     4827.74     4749.01    100.84 o 
   4  -2   2     1287.44     1168.40     64.48 o 
   5  -2   2     2101.16     2241.08     94.12 o 
   6  -2   2     3676.79     3799.95    131.95 o 
   7  -2   2     2932.22     3119.61    132.99 o 
   8  -2   2     1119.52     1109.22    103.50 o 
   9  -2   2      588.05      707.05     96.68 o 
  10  -2   2      619.21      526.30    107.12 o 
  11  -2   2     1132.76     1216.38    301.93 o 
 -11  -1   2     1475.54     1844.28    361.55 o 
 -10  -1   2     1172.87     1499.26    228.83 o 
  -9  -1   2     1306.57     1233.17    158.05 o 
  -8  -1   2     1920.00     2027.92    170.06 o 
  -7  -1   2     1039.06     1093.10    127.28 o 
  -6  -1   2     1059.02     1105.80    114.42 o 
  -5  -1   2     8166.72     8218.36    166.56 o 
  -4  -1   2     4581.39     5007.23    116.47 o 
  -3  -1   2      196.88      322.48     56.35 o 
  -2  -1   2      229.19      317.69     51.63 o 
  -1  -1   2    20937.42    21484.98    215.01 o 
   0  -1   2    14340.54    15256.59    172.52 o 
   1  -1   2    22208.22    23987.36    204.09 o 
   2  -1   2     9378.30     9337.78    145.11 o 
   3  -1   2     2036.39     2074.70     71.03 o 
   4  -1   2     8316.47     8652.92    188.83 o 
   5  -1   2       67.03       50.16     35.10 o 
   6  -1   2      855.25      922.33     79.31 o 
   7  -1   2     1569.80     1546.55    106.41 o 
   8  -1   2     3046.79     2943.49    146.30 o 
   9  -1   2     3068.97     3147.13    185.58 o 
  10  -1   2      916.80      876.08    126.40 o 
  11  -1   2     1003.59     1196.19    291.35 o 
 -12   0   2      801.32      775.98    222.12 o 
 -11   0   2     1153.37     1393.24    216.47 o 
 -10   0   2     1351.34     1399.40    254.81 o 
  -9   0   2      253.18      246.49    128.85 o 
  -8   0   2      343.22      340.54    101.19 o 
  -7   0   2     1610.99     1889.62    149.88 o 
  -6   0   2     8809.04     8835.94    193.76 o 
  -5   0   2    14168.37    14787.33    222.55 o 
  -4   0   2     1844.28     2045.90     82.66 o 
  -3   0   2     1009.62      937.21     54.48 o 
  -2   0   2      229.67      224.68     40.39 o 
  -1   0   2     4290.79     4445.84     91.77 o 
   1   0   2    12157.75    12195.15    722.14 o 
   2   0   2    14698.75    14940.58    141.19 o 
   3   0   2       69.17       86.41     28.95 o 
   4   0   2     5177.26     5466.08    123.98 o 
   5   0   2     9299.51     9388.59    179.13 o 
   6   0   2     2939.06     3121.80    121.58 o 
   7   0   2     2739.11     2513.24    124.86 o 
   8   0   2     2701.72     2592.48    139.66 o 
   9   0   2     3027.23     3072.32    184.74 o 
  10   0   2      900.51      774.89    169.27 o 
 -12   1   2      584.66      589.28    168.79 o 
 -11   1   2      449.68      525.58    163.11 o 
 -10   1   2      379.55      467.53    143.89 o 
  -9   1   2      541.32      603.58    148.83 o 
  -8   1   2      213.05      290.75     92.27 o 
  -7   1   2      582.30      669.39     88.50 o 
  -6   1   2    10019.80    10232.32    208.92 o 
  -5   1   2    15730.35    15715.92    231.32 o 
  -4   1   2     1618.01     1496.85     74.22 o 
  -3   1   2     7633.57     7824.68    130.42 o 
  -2   1   2     7366.02     7740.33    157.11 o 
  -1   1   2     1322.84     1436.80     65.99 o 
   0   1   2      741.58      386.53    187.12 o 
   1   1   2      184.01       57.39     20.49 o 
   2   1   2    12643.66    13773.02    123.53 o 
   3   1   2    15892.47    16875.42    231.10 o 
   4   1   2      740.42      712.21     56.27 o 
   5   1   2     4998.18     5022.18    134.50 o 
   6   1   2     4702.97     4927.18    147.32 o 
   7   1   2     3159.27     3229.79    137.01 o 
   8   1   2     1163.73     1220.91    157.97 o 
   9   1   2     1603.80     2018.74    164.41 o 
  10   1   2      982.33     1103.47    145.26 o 
  11   1   2      522.54      576.94    226.93 o 
 -12   2   2     1076.61     1152.90    206.07 o 
 -11   2   2     1524.94     1517.41    472.61 o 
 -10   2   2      153.08      289.99    121.76 o 
  -9   2   2      766.58      786.71    159.26 o 
  -8   2   2     5353.32     5737.63    296.45 o 
  -7   2   2     1266.49     1281.73    100.78 o 
  -6   2   2     3240.06     3004.87    118.93 o 
  -5   2   2     2748.01     2599.38    101.37 o 
  -4   2   2     1909.13     1748.08     77.36 o 
  -3   2   2      102.51      153.86     32.52 o 
  -2   2   2      317.98      386.16     37.03 o 
  -1   2   2     1562.50     1517.86     60.97 o 
   0   2   2     3645.35     4113.89     78.05 o 
   1   2   2     4506.53     4159.06    156.61 o 
   2   2   2    13869.52    15123.45    161.97 o 
   3   2   2     6258.79     6331.52    111.97 o 
   4   2   2     6403.41     6555.57    118.90 o 
   5   2   2      424.61      409.71     47.57 o 
   6   2   2     1576.16     1525.19     81.32 o 
   7   2   2       46.67       51.62     38.71 o 
   8   2   2     1663.60     1763.21     97.77 o 
   9   2   2     2339.33     2304.90    171.94 o 
  10   2   2     2162.46     2006.90    338.47 o 
  11   2   2      419.69      443.53    146.91 o 
  12   2   2      366.49      424.05    270.20 o 
 -12   3   2     1404.23     1588.85    242.35 o 
 -11   3   2     1372.03     1718.12    238.28 o 
 -10   3   2      596.18      625.60    152.93 o 
  -9   3   2      291.64      300.95    123.57 o 
  -8   3   2     1608.94     1598.78    143.76 o 
  -7   3   2     7033.61     6819.84    230.30 o 
  -6   3   2     1489.34     1369.30     91.72 o 
  -5   3   2      145.74      162.51     42.94 o 
  -4   3   2     3526.52     3556.57    101.81 o 
  -3   3   2     7992.65     8307.25    176.22 o 
  -2   3   2     3250.61     3375.13    106.52 o 
  -1   3   2       80.65      113.96     35.45 o 
   0   3   2     1515.18     1550.06     51.26 o 
   1   3   2    44897.17    47543.52    315.81 o 
   2   3   2     5825.06     5976.93    114.87 o 
   3   3   2     8030.34     8685.63    121.45 o 
   4   3   2    10990.86    11709.66    158.74 o 
   5   3   2     1040.36     1022.49     68.40 o 
   6   3   2      324.52      436.58     53.19 o 
   7   3   2       56.92       79.58     42.73 o 
   8   3   2     3483.97     3585.24    186.85 o 
   9   3   2     3659.69     3747.35    264.83 o 
  10   3   2     1102.72     1208.07    199.77 o 
  11   3   2      560.76      551.89    159.22 o 
  12   3   2      243.60      235.58    246.16 o 
 -12   4   2     1330.66     1412.54    347.13 o 
 -11   4   2     1171.38     1223.35    212.29 o 
 -10   4   2      723.91      816.55    181.48 o 
  -9   4   2       65.67       62.05     73.51 o 
  -8   4   2      119.79      194.01     78.99 o 
  -7   4   2     2243.09     2213.79    152.26 o 
  -6   4   2     6342.11     6314.00    311.04 o 
  -5   4   2     1803.51     1653.41     84.63 o 
  -4   4   2     4035.64     4137.41    146.29 o 
  -3   4   2     6568.71     6351.72    163.35 o 
  -2   4   2     1059.42     1094.80     74.06 o 
  -1   4   2    23155.30    24235.47    255.52 o 
   0   4   2     1637.69     1763.69     64.59 o 
   1   4   2       65.38      114.82     29.01 o 
   2   4   2     8690.67     8904.23    127.94 o 
   3   4   2     6924.19     7210.94    116.53 o 
   4   4   2     1919.84     1839.73     79.11 o 
   5   4   2      851.74     1025.77     66.03 o 
   6   4   2     1913.18     1809.85     90.65 o 
   7   4   2     2898.10     2951.43    200.90 o 
   8   4   2     1280.76     1401.01    191.97 o 
   9   4   2     2094.23     2397.71    240.15 o 
  10   4   2     1674.60     1836.98    237.27 o 
  11   4   2      504.43      577.42    165.01 o 
  12   4   2       19.22       74.63    119.91 o 
 -11   5   2      689.23      670.73    168.54 o 
 -10   5   2      709.36      788.90    170.09 o 
  -9   5   2      573.54      576.33    113.98 o 
  -8   5   2     2001.56     2161.15    164.46 o 
  -7   5   2      868.28      818.28    115.56 o 
  -6   5   2     6132.72     6003.08    212.67 o 
  -5   5   2     5725.42     5892.09    196.84 o 
  -4   5   2     2424.95     2379.58    121.13 o 
  -3   5   2     5669.42     5576.42    162.37 o 
  -2   5   2     3125.91     3084.72    115.92 o 
  -1   5   2     4719.34     4932.26    102.99 o 
   0   5   2     7650.85     7879.42    128.66 o 
   1   5   2      256.17      291.96     38.68 o 
   2   5   2    10052.09    10034.85    150.69 o 
   3   5   2    12994.62    13334.06    222.77 o 
   4   5   2     3174.54     3025.64    104.89 o 
   5   5   2      743.83      741.25     61.44 o 
   6   5   2      670.38      899.75     71.92 o 
   7   5   2     2280.01     2123.06    206.36 o 
   8   5   2     3909.83     4047.03    273.99 o 
   9   5   2      452.54      339.45    135.96 o 
  10   5   2      279.66      290.36    134.30 o 
  11   5   2      542.22      555.79    170.27 o 
 -11   6   2      474.38      778.87    302.89 o 
 -10   6   2      481.11      382.47    128.74 o 
  -9   6   2     1966.19     2186.57    187.11 o 
  -8   6   2     2160.11     2006.36    169.22 o 
  -7   6   2     5752.63     5563.98    229.11 o 
  -6   6   2      970.25      892.38    106.89 o 
  -5   6   2     2569.41     2678.14    142.99 o 
  -4   6   2     5819.12     5364.50    179.67 o 
  -3   6   2      558.00      553.26     71.02 o 
  -2   6   2      105.91       91.84     37.85 o 
  -1   6   2      216.32      291.48     41.66 o 
   0   6   2     1057.75      967.19     61.01 o 
   1   6   2     8559.87     8370.95    148.56 o 
   2   6   2     2904.62     2940.92     98.96 o 
   3   6   2     6644.21     6280.94    140.32 o 
   4   6   2     4407.00     4554.63    130.53 o 
   5   6   2     1299.94     1207.80     87.30 o 
   6   6   2      222.00      223.59    101.28 o 
   7   6   2       75.22      169.67    105.81 o 
   8   6   2     1712.39     1882.34    216.89 o 
   9   6   2     1794.36     1725.15    228.54 o 
  10   6   2      370.48      266.17    137.01 o 
  11   6   2      465.04      362.66    155.22 o 
 -11   7   2     1073.48      989.45    338.47 o 
 -10   7   2     1260.60     1299.10    222.24 o 
  -9   7   2     2313.30     2551.39    205.57 o 
  -8   7   2      862.28      886.37    131.95 o 
  -7   7   2      473.08      450.78    100.85 o 
  -6   7   2       50.86       46.41     56.81 o 
  -5   7   2      705.36      677.77     94.26 o 
  -4   7   2     6594.31     6478.42    246.02 o 
  -3   7   2     3897.11     3676.44    149.24 o 
  -2   7   2     1748.89     1841.39    105.19 o 
  -1   7   2      162.76      259.52     45.02 o 
   0   7   2     1010.57     1027.73     68.49 o 
   1   7   2    13717.10    13324.92    231.36 o 
   2   7   2    13638.05    13640.15    207.82 o 
   3   7   2     3123.76     3295.77    115.16 o 
   4   7   2      307.84      201.42     53.02 o 
   5   7   2     2008.46     2267.10    114.46 o 
   6   7   2      407.31      303.16    119.71 o 
   7   7   2      542.53      482.04    140.67 o 
   8   7   2      838.53      800.38    175.91 o 
   9   7   2     1754.17     1724.59    234.24 o 
  10   7   2      890.05     1010.29    198.45 o 
  11   7   2      255.19      483.85    167.84 o 
 -11   8   2      983.44     1039.45    270.20 o 
 -10   8   2     1480.34     1392.35    309.62 o 
  -9   8   2      717.13      706.75    213.47 o 
  -8   8   2      786.77      837.97    150.59 o 
  -7   8   2      147.88      228.35    101.74 o 
  -6   8   2      549.49      585.19    125.63 o 
  -5   8   2     4481.71     4093.24    184.01 o 
  -4   8   2     9246.29     9174.68    252.96 o 
  -3   8   2     2735.59     2561.87    134.27 o 
  -2   8   2      891.66      976.05     72.16 o 
  -1   8   2     2840.12     2825.08    107.81 o 
   0   8   2     3503.69     3366.27    116.76 o 
   1   8   2     5498.96     5629.72    145.74 o 
   2   8   2     6099.92     5916.70    152.74 o 
   3   8   2     2135.84     1975.17    101.77 o 
   4   8   2       45.14       -6.69     44.46 o 
   5   8   2      560.02      480.73    122.80 o 
   6   8   2     2176.19     2345.22    212.53 o 
   7   8   2     2574.38     2094.86    228.54 o 
   8   8   2     1428.13     1489.60    250.97 o 
   9   8   2      366.66      351.70    148.68 o 
  10   8   2     1038.17     1182.90    215.84 o 
  11   8   2      658.23      913.49    266.35 o 
 -10   9   2      809.83      924.75    186.74 o 
  -9   9   2      869.74      964.53    180.92 o 
  -8   9   2      501.58      478.18    139.26 o 
  -7   9   2      128.75      157.23     74.85 o 
  -6   9   2     1241.81     1306.60    139.31 o 
  -5   9   2    11332.73    11384.03    304.91 o 
  -4   9   2     7843.08     7729.58    244.42 o 
  -3   9   2      462.70      537.29     80.94 o 
  -2   9   2     1539.55     1465.22     90.99 o 
  -1   9   2     6081.89     6387.82    162.03 o 
   0   9   2     1413.74     1330.73     87.60 o 
   1   9   2     3535.71     3638.98    130.80 o 
   2   9   2     5439.00     5457.80    158.63 o 
   3   9   2      966.31      906.93     84.43 o 
   4   9   2      844.32      708.57     99.57 o 
   5   9   2      932.71     1184.12    171.28 o 
   6   9   2     2345.80     2101.60    405.30 o 
   7   9   2     1534.93     1589.40    213.17 o 
   8   9   2     1762.08     1701.65    227.25 o 
   9   9   2      539.81      716.88    254.81 o 
  10   9   2      539.38      546.83    180.01 o 
 -10  10   2      986.12     1019.25    191.99 o 
  -9  10   2      205.51      277.17    114.82 o 
  -8  10   2      378.27      433.37    150.26 o 
  -7  10   2     4132.20     3795.54    274.89 o 
  -6  10   2     3332.52     3464.27    193.82 o 
  -5  10   2     3544.66     3555.44    188.95 o 
  -4  10   2     1793.46     1986.84    141.79 o 
  -3  10   2      500.01      507.34     91.20 o 
  -2  10   2       84.63      114.18     54.60 o 
  -1  10   2      738.29      586.86     72.78 o 
   0  10   2     2503.87     2474.34    118.94 o 
   1  10   2     3720.97     3571.51    140.58 o 
   2  10   2     4250.74     4136.72    190.72 o 
   3  10   2     2466.58     2433.14    148.94 o 
   4  10   2     4485.71     4265.24    262.47 o 
   5  10   2     3476.75     3544.14    246.52 o 
   6  10   2      550.17      491.05    196.64 o 
   7  10   2      195.64      183.39    114.01 o 
   8  10   2      336.62      275.24    127.76 o 
   9  10   2      797.27      808.21    226.93 o 
  -9  11   2       61.35       40.19    117.88 o 
  -8  11   2      225.50      182.20    121.03 o 
  -7  11   2      419.41      532.45    152.18 o 
  -6  11   2     2856.89     2840.39    245.76 o 
  -5  11   2     1982.72     2128.24    159.88 o 
  -4  11   2       53.50       99.87     59.71 o 
  -3  11   2     1004.83      907.85    113.47 o 
  -2  11   2     2452.38     2332.45    146.44 o 
  -1  11   2     2190.28     1886.28    115.89 o 
   0  11   2     1547.73     1694.16    127.83 o 
   1  11   2     1354.40     1215.49    102.30 o 
   2  11   2     2871.00     3085.98    169.39 o 
   3  11   2     2828.87     2750.39    161.49 o 
   4  11   2     2380.65     2247.35    275.97 o 
   5  11   2     1665.72     1595.35    210.40 o 
   6  11   2      165.48      192.02    125.45 o 
   7  11   2       66.28       32.51     96.44 o 
   8  11   2      149.18       73.44    111.05 o 
   9  11   2      954.62      860.58    224.53 o 
  -9  12   2      528.98      380.74    168.67 o 
  -8  12   2      435.59      364.94    152.62 o 
  -7  12   2       79.02       25.61    100.69 o 
  -6  12   2      657.32      723.61    165.92 o 
  -5  12   2     3405.15     3369.71    256.67 o 
  -4  12   2      965.29     1103.66    176.68 o 
  -3  12   2      458.91      403.16     88.22 o 
  -2  12   2     5317.10     4981.42    209.42 o 
  -1  12   2     3572.48     3404.00    174.79 o 
   0  12   2     1208.21     1169.84    106.30 o 
   1  12   2     1089.38     1222.06    107.94 o 
   2  12   2     1081.10     1168.13    127.77 o 
   3  12   2     1544.74     1633.34    199.63 o 
   4  12   2     1342.01     1077.23    180.79 o 
   5  12   2      143.10      238.51    126.77 o 
   6  12   2       30.70       31.87     98.46 o 
   7  12   2       83.02      102.24    105.97 o 
   8  12   2      735.82      515.94    227.41 o 
  -8  13   2      478.68      555.25    184.59 o 
  -7  13   2      896.48      827.63    199.60 o 
  -6  13   2      771.46      629.16    157.70 o 
  -5  13   2     1485.02     1447.12    208.09 o 
  -4  13   2     2430.15     2547.24    248.72 o 
  -3  13   2     1406.27     1487.25    195.41 o 
  -2  13   2     1842.20     1866.70    150.32 o 
  -1  13   2      722.93      791.48    114.49 o 
   0  13   2      248.58      278.42     76.40 o 
   1  13   2     1025.01     1062.49    126.75 o 
   2  13   2      149.43      213.89     75.04 o 
   3  13   2      418.04      448.16    133.85 o 
   4  13   2     2408.43     2663.91    242.71 o 
   5  13   2      946.42      957.28    181.80 o 
   6  13   2       29.13       73.39    107.21 o 
   7  13   2      307.22      180.21    113.96 o 
  -7  14   2      809.76      636.62    188.19 o 
  -6  14   2     1762.44     1767.45    242.10 o 
  -5  14   2     1010.68      968.63    184.81 o 
  -4  14   2     1142.12      997.99    186.31 o 
  -3  14   2     3952.92     3677.59    268.48 o 
  -2  14   2     1725.90     1793.76    206.01 o 
  -1  14   2       52.07       28.95     58.01 o 
   0  14   2       37.88       55.83     75.07 o 
   1  14   2     1723.00     1800.63    191.06 o 
   2  14   2     2449.38     2590.19    230.93 o 
   3  14   2     1402.32     1569.50    211.44 o 
   4  14   2      779.44      812.28    258.18 o 
   5  14   2     1264.43     1304.11    215.45 o 
   6  14   2      804.36      842.02    175.23 o 
   7  14   2      353.98      495.21    255.78 o 
  -6  15   2      585.84      502.38    143.72 o 
  -5  15   2      955.95      870.64    188.98 o 
  -4  15   2      430.52      713.09    173.31 o 
  -3  15   2      951.12     1016.66    184.89 o 
  -2  15   2     2054.17     2088.31    229.23 o 
  -1  15   2      670.29      605.79    194.24 o 
   0  15   2      166.27      242.14     90.09 o 
   1  15   2     1295.73     1286.57    255.78 o 
   2  15   2     2487.12     2705.85    312.51 o 
   3  15   2     1831.57     1864.80    234.49 o 
   4  15   2      704.97      812.92    171.62 o 
   5  15   2      188.62       75.80    118.32 o 
  -5  16   2      745.69      885.63    183.21 o 
  -4  16   2     1938.30     2057.06    253.21 o 
  -3  16   2     1800.94     2145.27    250.44 o 
  -2  16   2      725.69      664.44    212.51 o 
  -1  16   2      295.91      415.40    148.08 o 
   0  16   2     1284.14     1626.01    278.85 o 
   2  16   2     1470.71     1551.01    281.74 o 
   3  16   2     1812.69     1617.35    297.12 o 
   4  16   2      909.94     1025.75    192.79 o 
  -3  17   2     2012.04     2382.76    368.28 o 
  -2  17   2      794.21     1089.45    271.16 o 
  -1  17   2       68.72      -24.04     82.69 o 
  -2 -15   3      322.53      557.71    251.93 o 
   1 -15   3     1291.46     1110.61    323.09 o 
   2 -15   3      736.39      990.41    333.66 o 
   3 -15   3      518.02      644.86    168.81 o 
   4 -15   3      458.54      446.53    149.52 o 
  -4 -14   3      738.11      973.10    309.62 o 
  -3 -14   3     1086.67     1086.57    314.43 o 
  -2 -14   3      747.97      850.02    276.93 o 
  -1 -14   3      209.07      228.85    200.01 o 
   0 -14   3       50.71       66.35    194.24 o 
   1 -14   3     1355.02     1464.46    322.12 o 
   2 -14   3     3291.05     3812.61    445.20 o 
   3 -14   3     2155.30     2394.71    241.89 o 
   4 -14   3      488.90      359.38    126.18 o 
   5 -14   3      519.42      496.17    135.03 o 
   6 -14   3      609.98      574.47    169.58 o 
  -5 -13   3     1083.23     1209.91    201.86 o 
  -4 -13   3      730.94      712.52    285.59 o 
  -3 -13   3      492.36      768.29    272.12 o 
  -2 -13   3      113.69      355.78    211.54 o 
  -1 -13   3      148.04      209.61    172.12 o 
   0 -13   3     1608.04     1751.87    416.36 o 
   1 -13   3     1796.68     1854.86    325.97 o 
   2 -13   3     2675.35     2837.04    244.43 o 
   3 -13   3     1617.31     1873.44    223.88 o 
   4 -13   3      168.08      193.81    108.86 o 
   5 -13   3       35.68       21.07     73.27 o 
   6 -13   3      232.83      250.07    124.31 o 
   7 -13   3      663.06      569.26    142.55 o 
  -6 -12   3      200.25      238.42    134.58 o 
  -5 -12   3      575.38      600.26    145.74 o 
  -4 -12   3      902.40      808.67    171.63 o 
  -3 -12   3     1248.84     1402.18    201.47 o 
  -2 -12   3      274.86      378.18    147.72 o 
  -1 -12   3      470.77      620.93    162.50 o 
   0 -12   3     1304.54     1419.75    212.99 o 
   1 -12   3     1650.49     1859.75    158.60 o 
   2 -12   3     1448.76     1794.84    206.73 o 
   3 -12   3      653.86      768.52    159.45 o 
   4 -12   3      511.02      454.77    140.19 o 
   5 -12   3      213.25      273.39    120.40 o 
   6 -12   3      437.99      388.04    133.85 o 
   7 -12   3      711.99      567.37    153.10 o 
   8 -12   3     1265.70     1486.83    233.85 o 
  -7 -11   3      587.76      592.81    165.41 o 
  -6 -11   3      888.18     1020.33    191.75 o 
  -5 -11   3     1473.64     1492.12    321.64 o 
  -4 -11   3     1217.56     1036.52    186.83 o 
  -3 -11   3      375.98      388.17    103.14 o 
  -2 -11   3      177.87      201.40     87.90 o 
  -1 -11   3      903.09      956.39    172.30 o 
   0 -11   3     1390.46     1697.29    204.55 o 
   1 -11   3     2187.37     2152.95    163.14 o 
   2 -11   3     1366.68     1445.20    147.22 o 
   3 -11   3      989.06      978.70    166.31 o 
   4 -11   3      621.61      665.15    151.94 o 
   5 -11   3      707.09      789.35    160.80 o 
   6 -11   3     1496.59     1430.86    207.62 o 
   7 -11   3     1235.84     1277.70    211.12 o 
   8 -11   3      611.01      380.67    122.11 o 
   9 -11   3     1029.97     1045.41    205.30 o 
  -8 -10   3       41.85        6.68    104.89 o 
  -7 -10   3      410.25      369.24    126.47 o 
  -6 -10   3     2166.56     2052.85    249.53 o 
  -5 -10   3     2718.91     2924.12    260.38 o 
  -4 -10   3     1219.54     1245.90    153.06 o 
  -3 -10   3      188.00      214.47     88.15 o 
  -2 -10   3      555.03      594.14    111.24 o 
  -1 -10   3     1799.43     1786.14    151.55 o 
   0 -10   3     1879.83     2064.77    152.48 o 
   1 -10   3      651.93      554.30    102.61 o 
   2 -10   3     4858.06     4836.43    213.59 o 
   3 -10   3     2871.52     2661.56    239.80 o 
   4 -10   3     1529.18     1733.04    197.00 o 
   5 -10   3     2697.47     2447.09    226.42 o 
   6 -10   3     1659.91     1618.47    214.48 o 
   7 -10   3     1584.20     1392.05    197.38 o 
   8 -10   3      513.88      391.98    127.21 o 
   9 -10   3      390.47      407.02    137.01 o 
  10 -10   3      486.76      511.22    155.46 o 
  -8  -9   3      341.90      305.16    123.81 o 
  -7  -9   3      915.95      903.63    180.17 o 
  -6  -9   3     1782.31     1527.93    214.78 o 
  -5  -9   3     1857.09     1848.31    173.64 o 
  -4  -9   3     2428.84     2381.35    188.22 o 
  -3  -9   3      789.79      983.59    128.95 o 
  -2  -9   3      175.30      237.53     86.62 o 
  -1  -9   3     1268.71     1564.04    182.55 o 
   0  -9   3    12489.49    12558.45    278.97 o 
   1  -9   3     5316.02     5377.75    208.12 o 
   2  -9   3     1838.05     1896.09    141.54 o 
   3  -9   3     2329.59     2339.59    151.26 o 
   4  -9   3     2174.39     1962.06    140.42 o 
   5  -9   3     1460.71     1504.85    272.60 o 
   6  -9   3      296.95      270.22    120.51 o 
   7  -9   3      456.72      473.46    135.65 o 
   8  -9   3     1368.09     1652.36    224.18 o 
   9  -9   3      459.57      335.25    139.43 o 
  10  -9   3     1058.88      882.17    186.21 o 
  -9  -8   3       22.19      -45.23    161.54 o 
  -8  -8   3      209.88      150.72    120.75 o 
  -7  -8   3     1726.03     1519.25    222.91 o 
  -6  -8   3      933.94      980.61    144.23 o 
  -5  -8   3      556.21      513.52    109.27 o 
  -4  -8   3     1929.48     2061.80    167.70 o 
  -3  -8   3      888.15      736.68    116.00 o 
  -2  -8   3      538.41      716.95    108.25 o 
  -1  -8   3     3216.39     3238.72    131.73 o 
   0  -8   3     2390.23     2419.84    115.14 o 
   1  -8   3    12020.14    11947.78    257.46 o 
   2  -8   3     2855.51     2971.30    156.60 o 
   3  -8   3     1009.07     1042.57    129.36 o 
   4  -8   3      899.26     1017.25    108.46 o 
   5  -8   3      349.76      314.85    107.98 o 
   6  -8   3     1097.34     1183.91    168.47 o 
   7  -8   3       37.27      -22.00     85.02 o 
   8  -8   3     1206.06     1327.04    195.79 o 
   9  -8   3     3341.94     3167.58    261.51 o 
  10  -8   3     1524.40     1512.16    227.27 o 
  11  -8   3      880.93      910.84    186.33 o 
  -9  -7   3       32.03       10.59     94.79 o 
  -8  -7   3       60.75       19.23    162.99 o 
  -7  -7   3      775.87      650.40    166.32 o 
  -6  -7   3     3114.68     3315.21    201.60 o 
  -5  -7   3     2431.58     2420.86    173.92 o 
  -4  -7   3     1045.51     1027.37    127.62 o 
  -3  -7   3     2722.94     2811.93    163.82 o 
  -2  -7   3     4557.79     4333.83    252.24 o 
  -1  -7   3     4924.43     4971.88    147.45 o 
   0  -7   3       76.22      135.78     41.82 o 
   1  -7   3      142.75      128.89     41.65 o 
   2  -7   3     6435.87     6756.41    161.88 o 
   3  -7   3     2231.97     2020.26    123.53 o 
   4  -7   3     1963.41     1929.61    125.79 o 
   5  -7   3     1353.60     1417.89    118.67 o 
   6  -7   3     1012.75     1149.47    161.93 o 
   7  -7   3     1005.03      910.86    158.03 o 
   8  -7   3      640.86      686.51    220.68 o 
   9  -7   3     1766.42     1855.15    225.12 o 
  10  -7   3     1773.70     1753.23    232.82 o 
  11  -7   3      687.79      723.77    168.84 o 
 -10  -6   3      135.25      143.05    107.13 o 
  -9  -6   3       75.53      150.98    112.78 o 
  -8  -6   3     2189.35     2031.88    249.17 o 
  -7  -6   3     1136.60     1291.49    182.02 o 
  -6  -6   3      930.54     1076.72    138.81 o 
  -5  -6   3     2864.64     2906.65    180.18 o 
  -4  -6   3     2043.40     1745.56    144.01 o 
  -3  -6   3     2222.81     2059.58    136.51 o 
  -2  -6   3     2919.21     2774.59    105.04 o 
  -1  -6   3     2760.95     2840.37    107.31 o 
   0  -6   3       68.63      122.97     38.96 o 
   1  -6   3     2444.05     2584.22     99.48 o 
   2  -6   3     3731.31     3572.27    110.64 o 
   3  -6   3     7992.20     7961.28    159.91 o 
   4  -6   3     1972.04     2003.89    116.24 o 
   5  -6   3       48.30       50.61     47.19 o 
   6  -6   3      142.99      134.63     59.55 o 
   7  -6   3     2271.72     2263.99    201.09 o 
   8  -6   3     3478.44     3450.55    245.64 o 
   9  -6   3     1028.81     1048.97    176.22 o 
  10  -6   3      816.41     1012.63    180.21 o 
  11  -6   3      429.49      572.80    270.68 o 
 -10  -5   3      460.54      364.34    184.62 o 
  -9  -5   3      771.82      604.36    181.26 o 
  -8  -5   3     3072.38     3061.42    235.89 o 
  -7  -5   3     3301.55     3271.57    277.33 o 
  -6  -5   3       76.79      115.27     82.63 o 
  -5  -5   3      486.47      439.48     98.69 o 
  -4  -5   3     3625.78     3584.48    173.74 o 
  -3  -5   3     1428.79     1334.53    112.83 o 
  -2  -5   3     2231.23     2562.78     92.74 o 
  -1  -5   3     3205.92     2872.10    100.17 o 
   0  -5   3       60.10       85.56     32.45 o 
   1  -5   3     7065.05     6628.49    140.01 o 
   2  -5   3     8078.03     8688.81    153.49 o 
   3  -5   3     6990.85     6532.96    135.77 o 
   4  -5   3     6305.50     6576.45    144.59 o 
   5  -5   3     1090.05     1079.07     74.48 o 
   6  -5   3      242.81      209.34     66.84 o 
   7  -5   3       87.15       49.79     60.06 o 
   8  -5   3     2346.74     2455.92    209.94 o 
   9  -5   3     2848.50     2809.16    239.67 o 
  10  -5   3     1110.11     1211.69    262.99 o 
  11  -5   3      209.91      220.26    111.17 o 
  12  -5   3      524.54      575.38    144.69 o 
 -11  -4   3      915.22      555.78    265.39 o 
 -10  -4   3      564.37      443.37    158.67 o 
  -9  -4   3     1098.61     1206.65    168.25 o 
  -8  -4   3      857.72      806.78    135.74 o 
  -7  -4   3     1534.56     1634.52    163.54 o 
  -6  -4   3      478.71      452.21    107.32 o 
  -5  -4   3     2055.44     2167.13    147.31 o 
  -4  -4   3     7814.29     7701.39    227.38 o 
  -3  -4   3      598.06      506.81     80.79 o 
  -2  -4   3      682.92      636.56     47.88 o 
  -1  -4   3     1882.04     1879.24     76.85 o 
   0  -4   3     1878.74     1746.79     74.08 o 
   1  -4   3    17980.96    18544.16    251.35 o 
   2  -4   3    13329.50    13219.88    171.68 o 
   3  -4   3     4516.20     4402.39    143.37 o 
   4  -4   3      181.75      103.79     31.35 o 
   5  -4   3     2581.19     2796.71    103.89 o 
   6  -4   3      982.98      949.02     78.40 o 
   7  -4   3      652.90      762.54     99.49 o 
   8  -4   3     2209.00     2131.77    196.50 o 
   9  -4   3     3803.62     3493.74    247.83 o 
  10  -4   3     1772.60     1916.87    217.72 o 
  11  -4   3      345.68      350.41    126.21 o 
  12  -4   3      445.22      355.78    159.62 o 
 -11  -3   3      865.61      636.56    294.24 o 
 -10  -3   3      372.98      413.21    149.92 o 
  -9  -3   3      467.81      662.86    142.82 o 
  -8  -3   3      401.65      299.54    105.83 o 
  -7  -3   3      905.00      806.72    128.61 o 
  -6  -3   3     1435.75     1417.40    138.02 o 
  -5  -3   3     4933.94     4761.85    192.67 o 
  -4  -3   3     9189.33     9289.91    238.27 o 
  -3  -3   3     5047.81     5000.81    167.42 o 
  -2  -3   3     5805.96     5683.25    162.06 o 
  -1  -3   3     8208.71     8631.17    135.29 o 
   0  -3   3    17741.52    18117.03    193.50 o 
   1  -3   3    11913.98    12551.15    154.35 o 
   2  -3   3     2306.30     2144.22     95.18 o 
   3  -3   3     3441.38     3195.72     84.23 o 
   4  -3   3      768.99      781.64     57.32 o 
   5  -3   3     3247.48     3096.59    107.59 o 
   6  -3   3     2871.04     3076.13    117.96 o 
   7  -3   3     5001.21     4629.11    154.53 o 
   8  -3   3     3973.73     4182.30    189.31 o 
   9  -3   3     1218.45     1112.56    160.99 o 
  10  -3   3     1937.33     2133.30    217.85 o 
  11  -3   3     1182.93      933.14    171.52 o 
  12  -3   3      482.00      311.55    157.70 o 
 -11  -2   3      705.63      425.97    262.51 o 
 -10  -2   3      499.43      532.62    178.46 o 
  -9  -2   3      258.75      335.67    112.83 o 
  -8  -2   3     1136.92     1292.91    153.84 o 
  -7  -2   3      108.20       78.47     79.56 o 
  -6  -2   3     2573.61     2587.33    159.47 o 
  -5  -2   3    13091.72    13023.30    493.66 o 
  -4  -2   3    10018.25     9747.77    308.37 o 
  -3  -2   3     1401.49     1493.86    101.67 o 
  -2  -2   3     5870.01     5667.32    153.20 o 
  -1  -2   3     1446.24     1658.55     58.99 o 
   0  -2   3     1557.85     1526.53     60.95 o 
   1  -2   3    29292.88    30046.25    214.43 o 
   2  -2   3     5520.08     6172.50    140.70 o 
   3  -2   3     2799.94     2603.45    102.13 o 
   4  -2   3     2768.90     2885.27     91.24 o 
   5  -2   3      827.64      799.30     64.26 o 
   6  -2   3     2161.92     2068.79     99.75 o 
   7  -2   3     1073.40     1149.00     92.57 o 
   8  -2   3     3496.07     3525.55    170.46 o 
   9  -2   3      982.40     1088.02    161.85 o 
  10  -2   3     1078.40      983.86    164.20 o 
  11  -2   3      643.66      642.13    139.75 o 
 -11  -1   3     1334.39     1678.29    416.84 o 
 -10  -1   3     1075.26     1602.93    327.89 o 
  -9  -1   3      770.30      755.44    176.87 o 
  -8  -1   3      721.17      594.99    119.17 o 
  -7  -1   3     4165.09     4060.38    215.84 o 
  -6  -1   3     1866.80     1824.81    143.59 o 
  -5  -1   3     7376.40     7348.58    222.49 o 
  -4  -1   3     5440.69     4991.16    166.65 o 
  -3  -1   3     2212.15     2276.82    112.28 o 
  -2  -1   3     6576.39     6464.06    153.41 o 
  -1  -1   3      125.04      140.93     43.91 o 
   0  -1   3     9367.56     9573.74    144.20 o 
   1  -1   3    15363.12    15522.43    187.97 o 
   2  -1   3     5458.98     5659.06    126.81 o 
   3  -1   3     2006.13     1930.96     68.60 o 
   4  -1   3     2017.33     1995.83     80.39 o 
   5  -1   3     3414.95     3452.37    112.65 o 
   6  -1   3     1755.52     1559.53    107.14 o 
   7  -1   3      981.65     1156.55     97.44 o 
   8  -1   3      470.56      434.19     80.68 o 
   9  -1   3     1348.80     1379.29    141.53 o 
  10  -1   3      866.70      914.66    138.91 o 
 -11   0   3     2012.32     2291.43    378.86 o 
 -10   0   3     2470.95     2768.92    274.50 o 
  -9   0   3     1069.56     1140.42    278.85 o 
  -8   0   3      100.82      108.29     86.73 o 
  -7   0   3      138.71      166.52     84.27 o 
  -6   0   3     4500.39     4507.19    187.32 o 
  -5   0   3     6930.81     6604.73    151.85 o 
  -4   0   3      707.66      697.37     58.54 o 
  -3   0   3      595.34      516.27     43.38 o 
  -2   0   3    11645.54    12390.95    295.04 o 
  -1   0   3      320.72      404.17     38.92 o 
   0   0   3     1683.85     1619.12     45.09 o 
   1   0   3     3433.08     3402.63     60.46 o 
   2   0   3    30387.97    32116.90    328.00 o 
   3   0   3     3440.17     3278.88     85.71 o 
   4   0   3      729.47      723.41     55.60 o 
   5   0   3     7067.36     7543.75    161.48 o 
   6   0   3      269.49      215.95     50.31 o 
   7   0   3     1076.31     1162.92     97.10 o 
   8   0   3      634.30      631.28     88.68 o 
   9   0   3     1704.73     1855.45    136.92 o 
  10   0   3     1505.58     1643.22    206.01 o 
 -11   1   3     1317.53     1523.89    342.80 o 
 -10   1   3      571.96      621.80    155.03 o 
  -9   1   3     1385.84     1583.82    209.33 o 
  -8   1   3      456.14      436.92    131.56 o 
  -7   1   3       53.75       90.08     71.43 o 
  -6   1   3     2384.90     2412.34    126.43 o 
  -5   1   3     8495.02     8527.15    191.37 o 
  -4   1   3     8245.41     8498.83    172.45 o 
  -3   1   3     1687.50     1641.68     69.20 o 
  -2   1   3    11356.95    11716.42    141.73 o 
  -1   1   3     3537.89     3899.03     80.20 o 
   0   1   3    12885.25    12860.40    107.96 o 
   1   1   3      218.04      357.14     25.09 o 
   2   1   3      146.54      245.94     27.78 o 
   3   1   3     5818.58     6184.56    164.26 o 
   4   1   3     5989.75     6041.77    130.46 o 
   5   1   3      936.68      780.00     66.94 o 
   6   1   3      342.90      466.11     64.85 o 
   7   1   3     4114.42     3991.84    148.53 o 
   8   1   3     3628.89     3648.16    184.96 o 
   9   1   3     1324.54     1355.21    105.15 o 
  10   1   3     1444.04     1763.61    212.48 o 
  11   1   3     1070.65     1168.30    287.51 o 
  12   1   3      578.18      751.94    315.39 o 
 -11   2   3     1872.97     1931.95    268.76 o 
 -10   2   3       32.43       38.71    105.82 o 
  -9   2   3      533.20      499.25    146.94 o 
  -8   2   3     1285.14     1403.49    188.04 o 
  -7   2   3     2850.13     2881.10    131.55 o 
  -6   2   3     2058.74     2049.63    105.16 o 
  -5   2   3    10849.51    10687.00    193.86 o 
  -4   2   3     5924.93     5772.33    151.44 o 
  -3   2   3     2195.27     2052.84     76.03 o 
  -2   2   3      804.20      709.96     47.01 o 
  -1   2   3     9034.64     9525.62    113.41 o 
   0   2   3     9367.80     9120.07    110.34 o 
   1   2   3      328.30      445.51     35.25 o 
   2   2   3      449.49      482.87     42.58 o 
   3   2   3     8086.75     8331.11    117.01 o 
   4   2   3     7747.99     8293.94    134.01 o 
   5   2   3     5573.50     5298.00    122.40 o 
   6   2   3      500.75      529.33     58.56 o 
   7   2   3      560.51      647.14     67.09 o 
   8   2   3     1827.61     1789.83    102.19 o 
   9   2   3     3483.44     3761.68    198.74 o 
  10   2   3     2956.23     2837.39    246.64 o 
  11   2   3      768.99      660.20    159.34 o 
  12   2   3      323.57      164.43    215.39 o 
 -11   3   3      917.28     1126.50    205.78 o 
 -10   3   3      599.38      709.15    167.07 o 
  -9   3   3      114.78      208.83    114.01 o 
  -8   3   3      919.64     1017.26    171.28 o 
  -7   3   3     3129.85     3277.58    171.58 o 
  -6   3   3     6026.36     5959.49    163.56 o 
  -5   3   3     2248.08     2139.52     95.10 o 
  -4   3   3      188.25       85.61     43.18 o 
  -3   3   3     8317.29     9097.69    188.20 o 
  -2   3   3    12994.65    12909.25    200.19 o 
  -1   3   3    17465.75    18211.16    213.56 o 
   0   3   3       65.76      118.26     26.04 o 
   1   3   3     7390.78     7314.39    132.41 o 
   2   3   3     4949.61     5106.02    111.05 o 
   3   3   3     8086.98     8126.49    149.29 o 
   4   3   3    11341.34    11924.23    159.12 o 
   5   3   3     7471.37     8048.79    151.11 o 
   6   3   3     2064.75     2001.22     88.65 o 
   7   3   3      250.74      329.22     54.24 o 
   8   3   3      802.46      815.40     79.58 o 
   9   3   3     2798.82     2903.20    236.11 o 
  10   3   3     1535.66     1615.19    216.58 o 
  11   3   3      656.88      870.03    187.02 o 
  12   3   3       56.53       90.21    119.69 o 
 -11   4   3      988.00      982.22    200.29 o 
 -10   4   3      844.40      941.80    201.45 o 
  -9   4   3      641.11      747.42    163.12 o 
  -8   4   3     1674.96     1710.93    154.42 o 
  -7   4   3      805.84      861.02    110.72 o 
  -6   4   3     3532.08     3273.47    160.19 o 
  -5   4   3      734.90      703.14     65.10 o 
  -4   4   3     1414.34     1464.00     99.11 o 
  -3   4   3     7200.90     7551.70    181.99 o 
  -2   4   3     7537.21     7957.57    170.21 o 
  -1   4   3    18159.82    18426.62    272.39 o 
   0   4   3     1983.29     2031.99     65.27 o 
   1   4   3     4958.99     5088.30    163.48 o 
   2   4   3     6782.71     6008.29    143.33 o 
   3   4   3     6362.99     6504.98    139.56 o 
   4   4   3    11690.57    11956.64    160.93 o 
   5   4   3      691.97      719.85     59.46 o 
   6   4   3     1482.14     1622.88     94.56 o 
   7   4   3     1576.04     1684.78     95.06 o 
   8   4   3      169.03      253.97    114.59 o 
   9   4   3      881.88      981.23    180.62 o 
  10   4   3     2543.06     2564.57    259.72 o 
  11   4   3     1175.62     1308.94    216.21 o 
  12   4   3       49.62      137.25    126.46 o 
 -11   5   3      482.37      485.50    147.54 o 
 -10   5   3      411.35      470.95    147.99 o 
  -9   5   3     1873.52     2362.11    319.24 o 
  -8   5   3     1381.09     1412.76    145.24 o 
  -7   5   3     1147.52     1119.76    126.22 o 
  -6   5   3      263.09      232.60     73.36 o 
  -5   5   3     2948.05     2879.84    143.74 o 
  -4   5   3     3951.99     4229.90    156.89 o 
  -3   5   3    14655.47    14657.93    258.75 o 
  -2   5   3     4334.44     4590.98    140.01 o 
  -1   5   3     2838.14     2453.05    102.65 o 
   0   5   3     4545.00     4735.63    103.68 o 
   1   5   3     2335.33     2376.79     75.84 o 
   2   5   3     9885.18     9279.83    229.09 o 
   3   5   3     3152.21     3164.61    151.26 o 
   4   5   3     3858.40     3613.96     97.75 o 
   5   5   3       90.16       96.54     36.11 o 
   6   5   3       47.59       40.74     39.80 o 
   7   5   3     1405.72     1649.46    117.40 o 
   8   5   3     4444.49     4077.56    264.91 o 
   9   5   3     1618.92     1999.22    231.71 o 
  10   5   3      740.69      703.23    171.33 o 
  11   5   3      979.27      981.64    186.17 o 
  12   5   3      512.83      707.75    239.43 o 
 -11   6   3      213.01      185.52    125.07 o 
 -10   6   3      540.70      623.35    164.72 o 
  -9   6   3     1816.38     1638.90    171.42 o 
  -8   6   3      927.67     1071.78    136.26 o 
  -7   6   3     1918.56     1908.32    155.36 o 
  -6   6   3     2647.86     2710.42    159.35 o 
  -5   6   3     4819.99     5032.34    190.53 o 
  -4   6   3     6388.56     6719.16    202.49 o 
  -3   6   3     8021.32     8065.56    205.20 o 
  -2   6   3     6944.57     6702.34    176.33 o 
  -1   6   3      816.62      936.53     68.77 o 
   0   6   3     2607.49     2566.81     85.97 o 
   1   6   3     2067.85     2209.47     81.52 o 
   2   6   3     5776.56     5815.02    123.57 o 
   3   6   3     7172.01     6900.37    187.39 o 
   4   6   3     3176.74     3291.02    109.29 o 
   5   6   3     4471.61     4363.43    141.52 o 
   6   6   3     2060.64     2233.02    122.83 o 
   7   6   3     1144.83     1231.00    175.15 o 
   8   6   3     1625.90     1748.89    256.26 o 
   9   6   3     2483.93     2691.19    261.45 o 
  10   6   3      233.11      212.85    125.74 o 
  11   6   3      395.79      442.12    145.78 o 
 -11   7   3      455.57      381.74    260.58 o 
 -10   7   3     1833.39     1644.61    260.58 o 
  -9   7   3     3533.06     3532.32    219.12 o 
  -8   7   3     1610.87     1669.57    165.62 o 
  -7   7   3       55.51        1.03     67.50 o 
  -6   7   3     5267.33     5005.16    214.07 o 
  -5   7   3     7458.73     7485.22    237.05 o 
  -4   7   3     7751.88     7448.23    221.40 o 
  -3   7   3     6783.10     7031.09    239.36 o 
  -2   7   3     1269.03     1145.31     89.89 o 
  -1   7   3     1398.57     1518.78     79.18 o 
   0   7   3     2755.27     2991.25    100.36 o 
   1   7   3     1802.78     1586.01     79.09 o 
   2   7   3    10295.71    10576.67    210.82 o 
   3   7   3    10644.83    10526.81    220.68 o 
   4   7   3     1192.92     1224.52     82.48 o 
   5   7   3     1256.43     1097.77    113.46 o 
   6   7   3     2787.64     3024.82    219.54 o 
   7   7   3     2707.89     2570.79    222.61 o 
   8   7   3      827.38      686.27    163.86 o 
   9   7   3      673.22      703.48    170.27 o 
  10   7   3      784.12      826.76    245.68 o 
  11   7   3      138.31      -31.14    108.65 o 
 -11   8   3      961.11      922.14    306.74 o 
 -10   8   3     2737.02     2449.87    411.07 o 
  -9   8   3     3251.43     3519.90    222.31 o 
  -8   8   3      672.81      644.39    123.11 o 
  -7   8   3       44.04       81.44     72.37 o 
  -6   8   3       49.49       40.71     67.60 o 
  -5   8   3     1437.17     1483.11    132.55 o 
  -4   8   3     4786.67     4234.64    218.50 o 
  -3   8   3      182.66      111.39     56.16 o 
  -2   8   3      129.75       70.63     44.09 o 
  -1   8   3      482.75      445.19     55.56 o 
   0   8   3     3934.31     4102.05    122.74 o 
   1   8   3     7126.44     6823.23    153.82 o 
   2   8   3     3323.76     2968.36    111.39 o 
   3   8   3     4697.97     4660.59    202.63 o 
   4   8   3     3142.06     2844.77    150.97 o 
   5   8   3      750.18      817.38    105.14 o 
   6   8   3     1156.00     1135.53    170.52 o 
   7   8   3      693.97      649.93    155.01 o 
   8   8   3      931.25      690.95    163.87 o 
   9   8   3      227.54      268.82    139.22 o 
  10   8   3      839.08      909.22    197.69 o 
  11   8   3      711.82      697.23    189.97 o 
 -10   9   3     1227.69     1129.84    300.97 o 
  -9   9   3     1131.26     1230.80    289.43 o 
  -8   9   3      300.83      228.94    110.32 o 
  -7   9   3      451.09      479.28    124.76 o 
  -6   9   3      339.49      365.27    108.27 o 
  -5   9   3     2449.00     2273.84    160.69 o 
  -4   9   3     7226.49     7449.89    241.69 o 
  -3   9   3     2196.10     2041.96    131.63 o 
  -2   9   3      198.18      183.08     53.87 o 
  -1   9   3     1529.97     1477.77     90.62 o 
   0   9   3     3226.06     3122.62    122.24 o 
   1   9   3     6963.98     7148.52    171.89 o 
   2   9   3     3205.98     3068.54    121.74 o 
   3   9   3     1561.44     1433.54     96.38 o 
   4   9   3     3158.50     3209.35    166.37 o 
   5   9   3     1979.26     1635.52    187.14 o 
   6   9   3      188.62      292.23    113.19 o 
   7   9   3       46.24      -35.39    101.16 o 
   8   9   3      201.19      409.17    150.85 o 
   9   9   3      737.66      789.04    182.90 o 
  10   9   3      659.35      628.25    193.27 o 
 -10  10   3     1562.87     1347.29    221.37 o 
  -9  10   3       77.61       62.94     77.55 o 
  -8  10   3       55.05       96.16    105.96 o 
  -7  10   3      729.55      890.48    135.15 o 
  -6  10   3     3621.50     3481.92    197.33 o 
  -5  10   3     1631.45     1674.41    148.70 o 
  -4  10   3     1407.82     1361.58    131.33 o 
  -3  10   3     5892.40     5965.65    218.88 o 
  -2  10   3     3336.09     2855.79    151.70 o 
  -1  10   3     2511.69     2703.64    120.76 o 
   0  10   3     1358.33     1229.65     93.14 o 
   1  10   3      309.58      298.03     61.65 o 
   2  10   3       86.64      117.10     51.05 o 
   3  10   3       66.99        4.94     73.17 o 
   4  10   3     1443.86     1345.68    130.29 o 
   5  10   3     3758.26     3812.36    256.33 o 
   6  10   3     1448.21     1544.23    211.06 o 
   7  10   3      480.86      556.18    153.60 o 
   8  10   3      303.07       92.82    124.07 o 
   9  10   3      661.76      500.85    160.46 o 
  10  10   3     1099.99      963.12    216.46 o 
  -9  11   3      525.46      482.25    170.71 o 
  -8  11   3       96.39      162.94    120.56 o 
  -7  11   3     1375.77     1591.73    221.96 o 
  -6  11   3     3864.49     3842.30    212.28 o 
  -5  11   3     2461.87     2567.31    172.50 o 
  -4  11   3      224.24      337.35     84.57 o 
  -3  11   3     1202.35     1299.21    129.85 o 
  -2  11   3     5410.73     5177.11    205.85 o 
  -1  11   3     1933.49     1688.44    130.65 o 
   0  11   3     1120.90     1270.43    100.24 o 
   1  11   3      268.31      215.95     61.78 o 
   2  11   3     2368.55     2197.54    147.84 o 
   3  11   3     4763.05     4764.69    203.70 o 
   4  11   3     5419.29     5105.42    285.54 o 
   5  11   3     2684.82     2483.69    225.88 o 
   6  11   3     1561.43     1639.91    251.93 o 
   7  11   3      983.27     1007.42    184.90 o 
   8  11   3      328.81      211.89    124.09 o 
   9  11   3      220.84      174.56    113.19 o 
  -9  12   3     1245.61     1234.36    234.50 o 
  -8  12   3     1014.46      857.60    196.41 o 
  -7  12   3     1721.56     1774.57    237.02 o 
  -6  12   3      566.84      578.94    197.12 o 
  -5  12   3     2776.95     3318.55    197.03 o 
  -4  12   3     2224.01     2257.75    166.64 o 
  -3  12   3      559.80      515.88     96.76 o 
  -2  12   3     2498.80     2282.18    154.45 o 
  -1  12   3     1936.17     1790.07    136.02 o 
   0  12   3     2094.13     2074.04    123.20 o 
   1  12   3     1315.79     1294.74    131.08 o 
   2  12   3     2442.50     2286.94    154.59 o 
   3  12   3     4091.89     4003.51    196.16 o 
   4  12   3     2971.17     3051.30    242.05 o 
   5  12   3     1079.60     1097.67    189.31 o 
   6  12   3      306.65      224.31    125.48 o 
   7  12   3      266.76      198.08    109.18 o 
   8  12   3      248.68      307.33    124.47 o 
  -8  13   3     1005.96      860.73    204.77 o 
  -7  13   3      874.04      681.10    178.74 o 
  -6  13   3      839.98      909.82    187.23 o 
  -5  13   3      464.53      410.59    139.39 o 
  -4  13   3     1206.46     1232.57    192.47 o 
  -3  13   3     2777.52     2643.37    172.57 o 
  -2  13   3     1391.36     1345.00    137.45 o 
  -1  13   3      694.64      632.23     99.16 o 
   0  13   3     1168.02     1144.27    127.53 o 
   1  13   3     3528.34     3670.98    191.36 o 
   2  13   3     1309.53     1372.21    140.26 o 
   3  13   3      988.49     1005.05    178.11 o 
   4  13   3     2380.63     2355.81    223.62 o 
   5  13   3     1277.41     1457.26    209.32 o 
   6  13   3       27.75      -12.83     98.80 o 
   7  13   3       35.59      -17.42     85.15 o 
   8  13   3      318.31      254.47    130.74 o 
  -7  14   3       94.84       66.47    128.12 o 
  -6  14   3      237.14      194.82    129.38 o 
  -5  14   3      740.04      626.69    151.52 o 
  -4  14   3     1264.85     1208.27    191.40 o 
  -3  14   3     2852.63     2707.37    236.79 o 
  -2  14   3     2447.43     2454.09    167.41 o 
  -1  14   3      684.03      815.75    118.91 o 
   0  14   3      136.74      122.68     78.73 o 
   1  14   3      280.91      251.72    104.33 o 
   2  14   3     1255.41     1518.52    150.68 o 
   3  14   3     1379.31     1330.43    280.30 o 
   4  14   3      736.61      819.75    161.87 o 
   5  14   3      367.97      345.14    129.09 o 
   6  14   3      588.07      532.52    164.67 o 
   7  14   3      457.22      448.11    165.87 o 
  -6  15   3      176.73      144.03    105.27 o 
  -5  15   3     1039.71     1189.45    212.51 o 
  -4  15   3     1280.82     1287.27    209.06 o 
  -3  15   3      990.09     1091.31    187.93 o 
  -2  15   3     1853.45     1883.50    215.46 o 
  -1  15   3     1301.27     1345.66    177.54 o 
   0  15   3      194.90      302.45     92.39 o 
   1  15   3       56.86       47.13     68.71 o 
   2  15   3      684.73     1005.80    234.62 o 
   3  15   3     1956.01     2116.91    237.49 o 
   4  15   3     1621.51     1961.69    268.28 o 
   5  15   3      277.44      312.79    148.56 o 
   6  15   3      396.27      369.72    143.94 o 
  -5  16   3      150.46      270.01    129.58 o 
  -4  16   3     1258.09     1273.05    210.05 o 
  -3  16   3     3526.45     3792.27    289.53 o 
  -2  16   3      410.10      482.71    174.04 o 
  -1  16   3       57.76      162.50    105.77 o 
   0  16   3      283.27      290.42     97.80 o 
   1  16   3      864.88      973.10    229.81 o 
   2  16   3     1060.14     1215.42    252.89 o 
   3  16   3     1656.70     1697.16    301.93 o 
   4  16   3     1750.49     1517.96    390.88 o 
  -3  17   3     1815.66     1634.66    321.16 o 
  -2  17   3     1810.53     1909.67    329.82 o 
  -1  17   3      277.89      330.78    157.70 o 
   0  17   3      686.32      817.33    215.39 o 
   2  17   3     1087.18     1152.92    245.20 o 
   1 -15   4     1048.71     1144.26    331.74 o 
   2 -15   4     1690.56     1878.90    381.74 o 
  -3 -14   4      771.52      715.40    274.05 o 
  -2 -14   4      915.78     1043.30    305.78 o 
  -1 -14   4      382.88      716.37    265.39 o 
   0 -14   4      243.59      355.57    165.52 o 
   1 -14   4      143.76       -4.81    208.66 o 
   2 -14   4     1233.35      909.64    309.62 o 
   3 -14   4     1275.15     1461.40    217.87 o 
   4 -14   4      444.87      361.98    136.29 o 
   5 -14   4      365.82      346.33    135.95 o 
  -4 -13   4     1981.24     1976.02    394.24 o 
  -3 -13   4     1289.02     1808.71    369.24 o 
  -2 -13   4      464.40      691.37    270.20 o 
  -1 -13   4      147.85      341.50    150.26 o 
   0 -13   4      369.70      433.14    158.37 o 
   1 -13   4     1236.38     1480.05    217.37 o 
   2 -13   4     1019.77      931.76    277.89 o 
   3 -13   4     2008.01     2335.62    230.57 o 
   4 -13   4     1523.50     1734.63    232.09 o 
   5 -13   4      507.72      505.16    157.31 o 
   6 -13   4      714.31      563.64    142.22 o 
   7 -13   4      611.16      571.62    170.71 o 
  -5 -12   4      947.35      972.48    187.22 o 
  -4 -12   4     1058.95      997.14    313.47 o 
  -3 -12   4     1029.17     1166.38    327.89 o 
  -2 -12   4      234.97      264.75    139.52 o 
  -1 -12   4      127.06       28.44    122.26 o 
   0 -12   4      549.24      726.71    174.55 o 
   1 -12   4     4609.42     5026.29    303.17 o 
   2 -12   4     4027.78     4300.38    278.47 o 
   3 -12   4     1441.08     1731.68    212.20 o 
   4 -12   4      640.90      714.49    155.94 o 
   5 -12   4      422.18      351.99    131.91 o 
   6 -12   4      635.84      614.46    156.34 o 
   7 -12   4      345.95      298.96    134.34 o 
   8 -12   4      242.30      195.90    113.54 o 
  -6 -11   4      854.35      782.81    175.85 o 
  -5 -11   4     1562.50     1491.06    218.75 o 
  -4 -11   4      966.45      915.12    180.64 o 
  -3 -11   4      844.64     1005.40    184.49 o 
  -2 -11   4      329.26      432.58    157.22 o 
  -1 -11   4       78.07      110.56    119.21 o 
   0 -11   4     1334.98     1744.39    211.38 o 
   1 -11   4      629.91      777.58    118.86 o 
   2 -11   4     1487.62     1581.93    151.63 o 
   3 -11   4     1809.79     2186.20    213.78 o 
   4 -11   4      707.94      726.73    159.64 o 
   5 -11   4      708.43      575.25    146.30 o 
   6 -11   4      739.08      567.44    149.09 o 
   7 -11   4      816.12      837.56    183.44 o 
   8 -11   4      163.36      225.55    160.10 o 
   9 -11   4      352.32      288.64    116.63 o 
  -7 -10   4       34.40       56.83     90.90 o 
  -6 -10   4      434.15      408.34    141.82 o 
  -5 -10   4     2208.94     2173.18    247.93 o 
  -4 -10   4     1741.72     1774.55    173.85 o 
  -3 -10   4      301.48      300.94     95.49 o 
  -2 -10   4      913.15     1051.71    130.72 o 
  -1 -10   4     1732.31     1912.92    214.78 o 
   0 -10   4     1971.83     2305.38    222.95 o 
   1 -10   4      953.26      996.36    123.70 o 
   2 -10   4     1044.77     1101.42    129.28 o 
   3 -10   4     1339.39     1426.28    143.54 o 
   4 -10   4     1113.93     1263.57    180.90 o 
   5 -10   4      441.60      579.29    139.88 o 
   6 -10   4      339.10      228.02    117.25 o 
   7 -10   4     1519.56     1316.50    203.31 o 
   8 -10   4     1697.04     1471.50    209.04 o 
   9 -10   4      903.05      879.46    184.00 o 
  -8  -9   4       47.55       77.05    105.83 o 
  -7  -9   4      806.92      630.77    156.30 o 
  -6  -9   4     1685.70     1331.95    267.80 o 
  -5  -9   4     1924.73     1861.13    247.60 o 
  -4  -9   4     2388.20     2663.47    186.04 o 
  -3  -9   4     1241.21     1178.17    141.23 o 
  -2  -9   4      347.30      521.92    107.89 o 
  -1  -9   4      355.66      461.91     93.37 o 
   0  -9   4     1006.60     1169.71    120.51 o 
   1  -9   4      615.25      507.78     94.74 o 
   2  -9   4       48.46       57.64     62.47 o 
   3  -9   4     1331.22     1423.00    135.29 o 
   4  -9   4     3521.06     3646.38    185.70 o 
   5  -9   4     3882.14     3932.34    263.23 o 
   6  -9   4      526.90      521.07    151.93 o 
   7  -9   4      260.89      223.31    104.54 o 
   8  -9   4      736.02      726.30    165.87 o 
   9  -9   4      303.67      363.24    134.29 o 
  10  -9   4      847.28      772.59    174.05 o 
  -9  -8   4      345.74      375.68    142.38 o 
  -8  -8   4      212.28      217.33    111.67 o 
  -7  -8   4     1668.86     1831.13    242.39 o 
  -6  -8   4     2652.33     2591.85    201.17 o 
  -5  -8   4     1139.47     1165.95    150.04 o 
  -4  -8   4      540.86      506.11    110.19 o 
  -3  -8   4      569.48      684.33    114.18 o 
  -2  -8   4     1070.11     1058.24    125.82 o 
  -1  -8   4      164.29      176.36     75.62 o 
   0  -8   4      461.68      457.94     68.98 o 
   1  -8   4     2208.19     2087.78    140.35 o 
   2  -8   4     5494.67     5310.32    203.16 o 
   3  -8   4     4995.93     4979.41    199.89 o 
   4  -8   4     1535.92     1547.12    133.65 o 
   5  -8   4     3707.76     3513.89    178.20 o 
   6  -8   4     2439.69     2296.02    213.45 o 
   7  -8   4      303.82      221.93    109.09 o 
   8  -8   4      284.69      303.06    123.22 o 
   9  -8   4     1579.75     1764.35    235.86 o 
  10  -8   4     1237.62     1097.16    194.68 o 
  11  -8   4      778.75      542.74    152.06 o 
  -9  -7   4      512.50      458.04    206.74 o 
  -8  -7   4     1000.82      811.63    171.75 o 
  -7  -7   4      162.78      273.02    107.21 o 
  -6  -7   4     1329.20     1500.05    191.51 o 
  -5  -7   4     1079.11     1063.91    139.52 o 
  -4  -7   4      208.25      234.54     87.49 o 
  -3  -7   4      947.93      813.51    116.96 o 
  -2  -7   4     3243.79     3258.18    169.97 o 
  -1  -7   4     6238.79     5967.57    290.07 o 
   0  -7   4     3837.24     3868.22    135.54 o 
   1  -7   4     1985.86     1941.56     99.79 o 
   2  -7   4     8831.05     8689.14    251.25 o 
   3  -7   4     5608.13     5657.80    200.40 o 
   4  -7   4     4433.65     4346.46    184.05 o 
   5  -7   4     2710.67     2646.03    151.86 o 
   6  -7   4     1594.89     1439.73    177.83 o 
   7  -7   4      443.75      410.67    122.94 o 
   8  -7   4       49.61       48.31     96.20 o 
   9  -7   4     1147.01     1146.20    190.83 o 
  10  -7   4     2260.25     2251.41    255.98 o 
  11  -7   4      762.64      739.88    230.29 o 
 -10  -6   4      230.43      142.31    207.70 o 
  -9  -6   4      365.94      650.98    249.05 o 
  -8  -6   4     1443.71     1058.15    192.27 o 
  -7  -6   4     1183.60     1343.88    169.57 o 
  -6  -6   4       34.87       11.69     78.06 o 
  -5  -6   4     1406.71     1426.35    148.02 o 
  -4  -6   4     3837.80     3887.36    196.60 o 
  -3  -6   4     7476.67     7124.13    237.07 o 
  -2  -6   4     5259.08     5041.66    192.10 o 
  -1  -6   4     3859.21     3846.42    126.49 o 
   0  -6   4     4213.48     4075.25    129.55 o 
   1  -6   4     4933.68     5117.07    139.11 o 
   2  -6   4     5816.83     5776.33    142.53 o 
   3  -6   4     4019.45     3908.70    160.79 o 
   4  -6   4     5324.01     4985.18    183.57 o 
   5  -6   4      136.25      100.66     51.84 o 
   6  -6   4      204.25      216.28     72.66 o 
   7  -6   4      510.94      619.22    138.60 o 
   8  -6   4     3044.53     2987.92    239.36 o 
   9  -6   4     2706.47     2613.05    254.29 o 
  10  -6   4     1340.31     1227.04    194.80 o 
  11  -6   4      452.30      420.00    133.72 o 
 -10  -5   4      506.98      363.47    188.95 o 
  -9  -5   4      437.08      272.76    131.55 o 
  -8  -5   4      445.64      502.67    124.80 o 
  -7  -5   4     2625.55     2760.12    229.49 o 
  -6  -5   4      543.92      538.40    114.70 o 
  -5  -5   4     2290.95     2504.18    170.00 o 
  -4  -5   4     3882.89     3453.51    179.41 o 
  -3  -5   4     6329.04     6517.19    215.85 o 
  -2  -5   4     3139.39     2794.17    142.38 o 
  -1  -5   4      180.22      215.48     41.74 o 
   0  -5   4       95.36       88.71     33.17 o 
   1  -5   4      162.23      173.68     36.10 o 
   2  -5   4     6281.23     6366.55    136.36 o 
   3  -5   4     2736.16     2743.01     90.37 o 
   4  -5   4     2425.84     2208.68    121.76 o 
   5  -5   4     1688.59     1592.03    117.20 o 
   6  -5   4      119.32      153.73     61.50 o 
   7  -5   4     1066.25     1140.94    120.12 o 
   8  -5   4     1018.76     1093.05    166.08 o 
   9  -5   4     3318.85     3388.73    288.47 o 
  10  -5   4     1564.01     1623.57    215.18 o 
  11  -5   4      374.98      275.67    166.35 o 
  12  -5   4      177.48      112.85    102.09 o 
 -10  -4   4     1468.96     1587.94    312.03 o 
  -9  -4   4     1300.14     1235.16    232.42 o 
  -8  -4   4      652.08      683.87    135.83 o 
  -7  -4   4      159.53      233.58     97.52 o 
  -6  -4   4     2102.15     2331.84    175.34 o 
  -5  -4   4     3514.34     3321.78    179.74 o 
  -4  -4   4     3264.08     3379.13    169.63 o 
  -3  -4   4     4318.08     3977.42    167.50 o 
  -2  -4   4     3735.51     3845.93    153.10 o 
  -1  -4   4       54.50       73.22     30.66 o 
   0  -4   4      592.65      568.62     51.40 o 
   1  -4   4      119.32      214.34     36.16 o 
   2  -4   4    14608.14    14983.96    244.83 o 
   3  -4   4    10343.96     9568.69    216.72 o 
   4  -4   4     2863.87     2893.21     91.40 o 
   5  -4   4     2945.29     2696.11    134.36 o 
   6  -4   4     1109.28     1049.80    106.63 o 
   7  -4   4     1304.31     1277.70    121.88 o 
   8  -4   4      785.55      766.80    111.45 o 
   9  -4   4      705.89      814.51    159.14 o 
  10  -4   4      774.41      798.62    164.48 o 
  11  -4   4      486.57      501.96    210.58 o 
  12  -4   4      385.18      361.56    127.46 o 
 -10  -3   4     1484.42     1714.04    241.49 o 
  -9  -3   4     2222.71     2096.77    202.63 o 
  -8  -3   4     1360.43     1305.80    161.46 o 
  -7  -3   4      245.36      283.17    102.64 o 
  -6  -3   4      717.55      717.85    120.50 o 
  -5  -3   4     1880.38     1851.55    147.64 o 
  -4  -3   4     2608.17     2580.63    144.27 o 
  -3  -3   4     1327.73     1244.53    105.78 o 
  -2  -3   4       63.75       69.42     49.39 o 
  -1  -3   4     1672.17     1542.03     67.25 o 
   0  -3   4     2562.15     2564.01     85.08 o 
   1  -3   4    10885.80    10978.54    151.50 o 
   2  -3   4      748.91      596.61     64.13 o 
   3  -3   4     1701.35     1613.51     93.44 o 
   4  -3   4     8139.40     7808.66    196.83 o 
   5  -3   4      360.98      401.06     49.89 o 
   6  -3   4      822.08      794.35     72.58 o 
   7  -3   4      710.37      653.10     97.02 o 
   8  -3   4     2132.67     1996.75    149.99 o 
   9  -3   4      615.05      774.88    145.15 o 
  10  -3   4      624.04      585.16    140.75 o 
  11  -3   4     1355.76     1385.79    200.49 o 
  12  -3   4     1651.86     1462.54    334.62 o 
 -10  -2   4     1123.94     1216.25    565.40 o 
  -9  -2   4     1136.16     1177.38    171.45 o 
  -8  -2   4      526.91      620.19    129.36 o 
  -7  -2   4       51.99       55.46     82.27 o 
  -6  -2   4       73.93       52.15     73.06 o 
  -5  -2   4     1311.16     1441.04    130.76 o 
  -4  -2   4     2831.68     2986.15    149.31 o 
  -3  -2   4     6572.84     6139.25    184.30 o 
  -2  -2   4     2366.97     2398.01    115.18 o 
  -1  -2   4     6119.61     6353.42    154.44 o 
   0  -2   4     5424.95     5272.68    107.37 o 
   1  -2   4    16645.96    16721.34    166.42 o 
   2  -2   4     4141.56     4102.42    126.06 o 
   3  -2   4      338.99      355.82     55.52 o 
   4  -2   4     7791.56     8067.36    142.61 o 
   5  -2   4     4255.13     4215.80    119.88 o 
   6  -2   4     1172.25     1327.80     85.06 o 
   7  -2   4      298.19      324.58     57.54 o 
   8  -2   4     1964.80     2155.88    144.63 o 
   9  -2   4     3123.60     2888.83    173.42 o 
  10  -2   4     1384.97     1457.38    189.01 o 
  11  -2   4     1414.47     1246.74    190.32 o 
 -11  -1   4     1184.70     1289.71    226.64 o 
 -10  -1   4     1299.65     1598.12    336.55 o 
  -9  -1   4      179.28      100.15    128.24 o 
  -8  -1   4      998.21     1075.62    153.80 o 
  -7  -1   4      114.09      104.63     87.95 o 
  -6  -1   4     2933.98     3005.28    171.23 o 
  -5  -1   4     6980.33     7210.33    229.18 o 
  -4  -1   4     8359.85     8537.62    255.17 o 
  -3  -1   4    12910.39    13266.25    250.39 o 
  -2  -1   4     2574.06     2286.18    108.02 o 
  -1  -1   4     2383.37     2466.28     61.40 o 
   0  -1   4     4560.31     4559.53    103.04 o 
   1  -1   4    13090.66    13168.23    267.54 o 
   2  -1   4    16982.11    17818.15    232.48 o 
   3  -1   4     7524.24     7862.20    170.26 o 
   4  -1   4     3545.33     3574.88    101.43 o 
   5  -1   4     1029.10     1026.73     72.21 o 
   6  -1   4     3717.17     3730.40    129.08 o 
   7  -1   4     2570.36     2637.42    123.20 o 
   8  -1   4      526.21      530.97     85.07 o 
   9  -1   4      944.56     1121.69    132.92 o 
  10  -1   4     1451.59     1449.89    154.53 o 
  11  -1   4     1206.76     1139.46    284.62 o 
 -11   0   4     1200.87     1831.59    251.13 o 
 -10   0   4     2075.82     2150.68    260.53 o 
  -9   0   4     1205.88     1402.82    292.80 o 
  -8   0   4      440.43      671.97    146.97 o 
  -7   0   4       50.25       78.36     84.27 o 
  -6   0   4     2078.66     1939.24    148.10 o 
  -5   0   4    11185.01    11197.72    191.66 o 
  -4   0   4     3387.18     3045.00     96.44 o 
  -3   0   4     2702.82     2779.41    122.56 o 
  -2   0   4    10628.44    10649.49    196.79 o 
  -1   0   4     9749.22     9379.93    117.35 o 
   0   0   4     3843.39     3708.17     96.12 o 
   1   0   4       65.31       67.80     28.88 o 
   2   0   4     2179.58     2137.71     60.67 o 
   3   0   4     2249.10     2174.63     73.12 o 
   4   0   4     3168.21     2950.33     94.34 o 
   5   0   4     2741.63     2726.49    102.17 o 
   6   0   4     8185.02     8223.51    185.11 o 
   7   0   4     3342.30     3305.49    160.20 o 
   8   0   4      721.50      732.32    110.95 o 
   9   0   4      189.63      142.16     85.87 o 
  10   0   4     1352.50     1269.34    196.95 o 
 -11   1   4     1226.03     1476.23    357.22 o 
 -10   1   4      932.07     1075.22    201.74 o 
  -9   1   4     1822.44     2102.30    308.66 o 
  -8   1   4      206.58      259.21    119.30 o 
  -7   1   4     2031.39     2016.22    157.13 o 
  -6   1   4      674.92      702.60    101.75 o 
  -5   1   4     1984.23     1913.30     92.84 o 
  -4   1   4     5746.53     5478.27    131.05 o 
  -3   1   4      708.13      599.08     50.25 o 
  -2   1   4     3742.00     3964.67    122.97 o 
  -1   1   4     3715.28     3404.08     85.61 o 
   0   1   4    19276.79    20527.57    191.17 o 
   1   1   4    36738.53    37666.23    337.01 o 
   2   1   4    16180.01    17326.41    152.01 o 
   3   1   4    15020.94    15398.86    162.69 o 
   4   1   4    10723.53    10420.91    167.46 o 
   5   1   4      974.90     1013.57     70.29 o 
   6   1   4      151.44      150.05     56.87 o 
   7   1   4      403.11      509.37     76.62 o 
   8   1   4      682.18      732.17    108.44 o 
   9   1   4      895.43      947.62     94.05 o 
  10   1   4     1432.50     1443.85    206.97 o 
  11   1   4     1856.57     1983.69    231.75 o 
 -11   2   4     3051.84     3479.91    478.86 o 
 -10   2   4      342.15      367.21    142.98 o 
  -9   2   4      355.79      348.27    137.04 o 
  -8   2   4     1873.65     2032.51    230.78 o 
  -7   2   4     1834.02     1985.95    355.78 o 
  -6   2   4     5647.39     5525.81    161.38 o 
  -5   2   4     1315.60     1327.49     84.35 o 
  -4   2   4     4526.69     4694.99    124.67 o 
  -3   2   4    10592.11    10916.57    163.51 o 
  -2   2   4     7078.04     7008.98    144.34 o 
  -1   2   4    15691.96    15913.53    164.26 o 
   0   2   4    18061.62    18541.51    168.07 o 
   1   2   4      198.17      241.33     31.41 o 
   2   2   4     3059.20     3385.41     72.79 o 
   3   2   4     2550.65     2478.10     86.17 o 
   4   2   4     3237.71     3237.10     87.87 o 
   5   2   4    10318.13    10550.80    170.01 o 
   6   2   4      265.00      334.82     49.84 o 
   7   2   4       96.00      165.17     46.77 o 
   8   2   4       70.61      150.73     51.82 o 
   9   2   4     1789.97     1615.01    123.75 o 
  10   2   4     2936.02     3022.20    359.63 o 
  11   2   4     1170.25     1215.21    195.37 o 
  12   2   4      641.16      689.44    288.47 o 
 -11   3   4     1165.89     1196.01    343.28 o 
 -10   3   4      840.47      713.92    174.40 o 
  -9   3   4      812.44      669.69    182.70 o 
  -8   3   4     1128.96     1209.70    186.54 o 
  -7   3   4       64.29       74.48     58.67 o 
  -6   3   4     4592.79     4669.35    184.91 o 
  -5   3   4     5071.96     4880.83    139.52 o 
  -4   3   4      278.21      219.08     43.29 o 
  -3   3   4    10332.91    10661.44    158.63 o 
  -2   3   4    23546.47    23958.50    280.91 o 
  -1   3   4      607.12      576.32     41.26 o 
   0   3   4     1185.46     1287.83     56.53 o 
   1   3   4     2265.87     2196.19     77.74 o 
   2   3   4      262.85      313.25     42.18 o 
   3   3   4     8797.12     8311.61    155.55 o 
   4   3   4     2802.24     2922.53     85.07 o 
   5   3   4     2693.96     2720.80     92.28 o 
   6   3   4     3028.86     3097.43    106.61 o 
   7   3   4      572.22      646.05     69.53 o 
   8   3   4     3502.09     3642.88    156.87 o 
   9   3   4     3768.68     3552.99    357.70 o 
  10   3   4     3732.47     4124.74    283.47 o 
  11   3   4     1154.78     1408.71    215.16 o 
  12   3   4      265.06      413.25    152.08 o 
 -11   4   4      192.85       79.79    115.38 o 
 -10   4   4      310.87      237.80    128.64 o 
  -9   4   4     2025.41     2331.26    251.61 o 
  -8   4   4      832.87     1223.93    195.31 o 
  -7   4   4     1564.04     1511.57    138.76 o 
  -6   4   4     1316.17     1371.47    121.33 o 
  -5   4   4     3211.06     3058.23    144.72 o 
  -4   4   4     3138.12     2829.60    129.05 o 
  -3   4   4      647.20      689.03     71.69 o 
  -2   4   4    12294.79    12587.23    217.72 o 
  -1   4   4     6233.29     6410.43    147.40 o 
   0   4   4      238.42      311.64     35.85 o 
   1   4   4     1249.77     1172.87     71.26 o 
   2   4   4     2263.77     2476.87     89.04 o 
   3   4   4     5939.21     5641.95    134.94 o 
   4   4   4    18751.31    19150.40    258.75 o 
   5   4   4     2277.45     2481.09     91.59 o 
   6   4   4     3563.90     3629.09    116.13 o 
   7   4   4     2754.39     2959.33    139.40 o 
   8   4   4     1821.30     1846.75    140.09 o 
   9   4   4     1208.28     1328.96    194.73 o 
  10   4   4      981.46     1165.13    197.95 o 
  11   4   4      876.14      931.09    184.85 o 
  12   4   4      244.16      325.39    152.89 o 
 -11   5   4      300.78      390.21    145.59 o 
 -10   5   4      754.02      813.24    174.97 o 
  -9   5   4     2231.60     2361.26    257.77 o 
  -8   5   4     2276.27     2377.79    177.92 o 
  -7   5   4     1939.82     1864.86    150.69 o 
  -6   5   4      636.46      570.44     93.74 o 
  -5   5   4      454.81      489.28     80.61 o 
  -4   5   4     2889.14     2852.48    137.20 o 
  -3   5   4    19852.61    20386.23    310.73 o 
  -2   5   4     1237.30     1217.03     85.96 o 
  -1   5   4      941.24     1218.16     79.42 o 
   0   5   4      178.63      199.89     34.02 o 
   1   5   4     5214.64     5227.34    102.31 o 
   2   5   4    16781.48    16437.46    247.92 o 
   3   5   4     7941.27     7719.45    186.94 o 
   4   5   4     4723.86     4605.21    138.32 o 
   5   5   4     4177.14     4053.46    139.25 o 
   6   5   4       48.18      132.61     57.89 o 
   7   5   4      211.34      320.27     80.60 o 
   8   5   4      575.13      750.20    158.37 o 
   9   5   4     1562.72     1539.21    207.38 o 
  10   5   4      484.70      457.57    140.88 o 
  11   5   4      565.57      558.23    187.99 o 
  12   5   4      626.92      796.65    261.07 o 
 -11   6   4      501.57      530.31    179.29 o 
 -10   6   4     1304.96     1358.86    219.73 o 
  -9   6   4     1740.54     2019.06    246.48 o 
  -8   6   4      682.65      762.34    124.46 o 
  -7   6   4       98.01       58.83     73.33 o 
  -6   6   4     1048.72     1026.93    118.91 o 
  -5   6   4      906.34      797.15    100.18 o 
  -4   6   4     1424.48     1416.95    111.23 o 
  -3   6   4    12918.04    12580.35    257.22 o 
  -2   6   4     7063.50     7164.54    184.71 o 
  -1   6   4     1235.73     1142.69     82.00 o 
   0   6   4     1408.62     1349.40     83.16 o 
   1   6   4     3587.73     3481.96    109.00 o 
   2   6   4     6444.49     6060.38    206.29 o 
   3   6   4     2169.92     1854.97    136.06 o 
   4   6   4      678.50      591.11     99.21 o 
   5   6   4     4118.39     4354.94    150.90 o 
   6   6   4     2248.28     2219.05    124.01 o 
   7   6   4      124.31      186.49     68.00 o 
   8   6   4      365.22      313.75    129.62 o 
   9   6   4     1631.06     1827.78    227.19 o 
  10   6   4      935.50     1024.57    196.95 o 
  11   6   4      574.48      586.41    164.20 o 
 -11   7   4      124.26       74.21    129.23 o 
 -10   7   4     1638.60     1686.89    242.33 o 
  -9   7   4     4898.27     4690.05    249.98 o 
  -8   7   4      480.68      417.40    104.82 o 
  -7   7   4       64.34      134.11     73.60 o 
  -6   7   4      169.65      230.82     80.90 o 
  -5   7   4     2483.86     2500.32    149.36 o 
  -4   7   4     8783.82     8855.91    244.40 o 
  -3   7   4    10649.54    10770.19    251.79 o 
  -2   7   4    11427.75    11367.96    241.74 o 
  -1   7   4     4412.45     4429.47    129.71 o 
   0   7   4     4517.76     4568.75    123.35 o 
   1   7   4       85.46       68.46     34.90 o 
   2   7   4     1221.96     1092.76     70.83 o 
   3   7   4     3706.40     3611.47    151.18 o 
   4   7   4     2009.06     2099.53    130.39 o 
   5   7   4      341.52      461.28     90.13 o 
   6   7   4     1479.03     1418.52    134.69 o 
   7   7   4     3799.50     3591.15    246.26 o 
   8   7   4     1886.63     1773.79    293.28 o 
   9   7   4      311.31      307.75    134.60 o 
  10   7   4      618.39      683.18    176.39 o 
  11   7   4      765.93      821.89    217.79 o 
 -10   8   4     1761.41     1672.80    241.40 o 
  -9   8   4     2317.12     2450.84    207.91 o 
  -8   8   4      870.11     1013.80    143.59 o 
  -7   8   4     1444.55     1274.80    146.06 o 
  -6   8   4     2161.81     2229.37    161.39 o 
  -5   8   4     5804.80     5903.06    225.96 o 
  -4   8   4     9817.16     8774.42    436.77 o 
  -3   8   4     4953.52     5082.56    186.09 o 
  -2   8   4      780.57      661.85    100.97 o 
  -1   8   4      960.84      900.93     69.75 o 
   0   8   4     3512.41     3688.14    116.76 o 
   1   8   4     2211.47     1939.14     91.54 o 
   2   8   4       73.16       87.86     38.70 o 
   3   8   4     4131.71     3845.21    162.30 o 
   4   8   4     4033.66     3811.07    189.16 o 
   5   8   4     2151.89     2023.10    145.07 o 
   6   8   4     1827.36     2112.16    158.81 o 
   7   8   4     2149.35     2075.55    219.68 o 
   8   8   4     2201.43     1920.21    228.95 o 
   9   8   4      489.11      423.90    142.85 o 
  10   8   4      145.16      108.63    120.00 o 
  11   8   4      730.45      702.14    189.64 o 
 -10   9   4     2090.57     1729.01    261.58 o 
  -9   9   4      783.56      780.94    132.62 o 
  -8   9   4     1054.71     1132.67    155.66 o 
  -7   9   4     1377.14     1511.78    162.48 o 
  -6   9   4     3273.60     3244.01    215.46 o 
  -5   9   4      501.40      515.05    102.30 o 
  -4   9   4     2254.56     2178.94    183.66 o 
  -3   9   4     5499.74     5395.05    201.23 o 
  -2   9   4      316.81      398.64     73.57 o 
  -1   9   4     1512.76     1440.19     91.01 o 
   0   9   4      985.77     1026.50     78.23 o 
   1   9   4     6214.48     6066.93    154.09 o 
   2   9   4     2085.88     1924.01     99.69 o 
   3   9   4     2179.83     2112.30    170.27 o 
   4   9   4     5437.85     5175.78    202.02 o 
   5   9   4     4495.71     4508.21    202.52 o 
   6   9   4     3452.74     3143.99    240.65 o 
   7   9   4      935.10      876.34    174.64 o 
   8   9   4      185.61      169.69    118.56 o 
   9   9   4      172.05      131.70    119.64 o 
  10   9   4      523.29      516.23    170.32 o 
 -10  10   4     2635.51     2178.91    379.82 o 
  -9  10   4      727.08      615.40    224.04 o 
  -8  10   4      227.15      248.34    113.63 o 
  -7  10   4     1468.20     1361.19    189.41 o 
  -6  10   4     3701.25     3831.59    247.40 o 
  -5  10   4     1711.47     1589.56    148.69 o 
  -4  10   4     1241.63     1504.99    140.29 o 
  -3  10   4     2183.18     1887.15    140.51 o 
  -2  10   4     2595.98     2583.44    143.50 o 
  -1  10   4     2737.20     2597.26    118.77 o 
   0  10   4     1948.63     1883.76    105.43 o 
   1  10   4     1608.83     1590.05     99.66 o 
   2  10   4     4019.98     3831.19    172.70 o 
   3  10   4     1695.29     1591.28    131.12 o 
   4  10   4     2484.28     2509.41    161.54 o 
   5  10   4     2829.98     2707.49    169.51 o 
   6  10   4     1348.97     1196.64    181.81 o 
   7  10   4      231.74      281.62    128.68 o 
   8  10   4       79.81       26.85    119.21 o 
   9  10   4      172.17      143.18    130.70 o 
  10  10   4     1289.90     1140.15    410.11 o 
  -9  11   4     1347.50     1331.49    244.24 o 
  -8  11   4      123.98      209.06    126.80 o 
  -7  11   4      589.63      599.92    122.09 o 
  -6  11   4      372.64      435.44    107.66 o 
  -5  11   4      367.52      311.63     91.47 o 
  -4  11   4      753.56      804.62    117.09 o 
  -3  11   4     1231.74     1401.65    134.66 o 
  -2  11   4     2812.51     2351.49    148.89 o 
  -1  11   4     3545.10     3382.48    164.47 o 
   0  11   4     2738.11     2635.95    127.97 o 
   1  11   4       75.90      124.85     56.45 o 
   2  11   4      109.31      139.95     68.60 o 
   3  11   4      800.52      683.47    105.86 o 
   4  11   4     2220.72     2286.20    165.70 o 
   5  11   4     1493.25     1626.68    206.04 o 
   6  11   4      711.02      630.45    235.10 o 
   7  11   4      715.43      528.40    145.33 o 
   8  11   4      718.10      755.30    181.40 o 
   9  11   4      550.21      425.15    166.81 o 
  -9  12   4      263.62      277.60    150.87 o 
  -8  12   4      868.86      910.38    200.09 o 
  -7  12   4      598.28      520.38    158.95 o 
  -6  12   4      278.83      366.60    102.99 o 
  -5  12   4     1001.50     1175.22    145.53 o 
  -4  12   4     3591.10     3640.77    198.81 o 
  -3  12   4     2239.82     2552.82    165.48 o 
  -2  12   4      865.14      986.08    118.17 o 
  -1  12   4     2040.64     1791.78    135.75 o 
   0  12   4     1133.04     1123.42    116.02 o 
   1  12   4      334.10      406.91     88.87 o 
   2  12   4      678.67      650.07    104.92 o 
   3  12   4     5119.95     4990.40    218.53 o 
   4  12   4     4215.75     3747.90    256.14 o 
   5  12   4     2711.90     2819.73    242.14 o 
   6  12   4     1347.16     1152.38    191.97 o 
   7  12   4      346.97      493.53    149.80 o 
   8  12   4       87.76       68.53     96.13 o 
   9  12   4      602.59      759.98    198.92 o 
  -8  13   4      943.69      774.86    201.14 o 
  -7  13   4     1923.94     2107.70    264.82 o 
  -6  13   4     2417.39     2400.63    270.20 o 
  -5  13   4      857.34     1020.17    149.02 o 
  -4  13   4     1580.44     1710.39    163.22 o 
  -3  13   4     2715.02     2681.85    175.72 o 
  -2  13   4     4615.70     4771.46    217.48 o 
  -1  13   4     1188.84     1095.55    126.16 o 
   0  13   4      341.29      288.04     94.63 o 
   1  13   4      657.10      551.72    119.97 o 
   2  13   4      821.90      852.80    132.79 o 
   3  13   4      730.48      822.38    121.00 o 
   4  13   4     1287.01     1319.63    197.48 o 
   5  13   4     2711.45     2865.15    382.70 o 
   6  13   4     1329.63     1519.15    224.51 o 
   7  13   4      324.11      254.21    123.18 o 
   8  13   4       49.38       32.38    102.70 o 
  -7  14   4     1225.99      977.00    205.67 o 
  -6  14   4      257.82      222.32    134.50 o 
  -5  14   4      294.20      195.56    110.38 o 
  -4  14   4      907.52      993.75    151.73 o 
  -3  14   4      775.17      875.14    156.86 o 
  -2  14   4     2577.81     2636.46    172.11 o 
  -1  14   4     1884.32     1758.79    190.87 o 
   0  14   4      730.35      699.02    135.74 o 
   1  14   4      421.01      396.56    107.45 o 
   2  14   4     1459.73     1403.43    148.24 o 
   3  14   4     2953.97     3163.75    354.34 o 
   4  14   4     1325.16     1294.25    204.77 o 
   5  14   4      462.65      470.14    143.53 o 
   6  14   4      507.89      252.78    123.08 o 
   7  14   4      392.69      458.30    223.08 o 
  -7  15   4     1081.62      792.33    312.51 o 
  -6  15   4       84.20      -79.14    118.69 o 
  -5  15   4      150.83       29.45     86.34 o 
  -4  15   4     1428.97     1434.23    219.00 o 
  -3  15   4     1857.73     1925.39    232.55 o 
  -2  15   4     1481.37     1470.94    185.63 o 
  -1  15   4     2659.63     2628.57    298.09 o 
   0  15   4     1249.73     1435.29    183.76 o 
   1  15   4      581.47      587.73    133.18 o 
   2  15   4      334.25      373.79    107.50 o 
   3  15   4     1725.05     1921.20    240.39 o 
   4  15   4     1928.02     2066.60    516.84 o 
   5  15   4      465.12      506.16    150.12 o 
   6  15   4      340.94      246.70    115.50 o 
  -5  16   4      110.93      142.39     88.92 o 
  -4  16   4     1166.54     1393.86    224.00 o 
  -3  16   4     4125.05     4303.01    417.32 o 
  -2  16   4     1685.21     1611.58    296.16 o 
  -1  16   4      132.43      127.82     81.57 o 
   0  16   4      103.89      151.81     75.33 o 
   1  16   4      232.37      258.80     95.81 o 
   2  16   4      681.78      708.67    192.31 o 
   3  16   4      508.49      529.82    186.54 o 
   4  16   4      992.81      917.73    186.41 o 
   5  16   4      981.27      847.23    183.22 o 
  -4  17   4      326.96      207.70    134.62 o 
  -3  17   4      622.29      601.94    204.81 o 
  -2  17   4     1843.98     1861.59    327.89 o 
  -1  17   4      207.24      451.94    165.39 o 
   0  17   4      215.77      417.99    115.93 o 
   1  17   4      433.41      551.94    181.74 o 
   2  17   4     1293.49     1287.54    269.24 o 
   3  17   4      969.26     1010.61    246.16 o 
  -1 -14   5      413.06      572.99    191.33 o 
   0 -14   5      353.04      528.43    190.02 o 
   1 -14   5      665.11      627.90    270.20 o 
   2 -14   5      949.76      956.76    313.47 o 
   3 -14   5     1807.74     1803.90    377.90 o 
   4 -14   5     1094.74     1147.61    202.30 o 
  -2 -13   5      759.17      854.74    205.99 o 
  -1 -13   5      363.26      401.04    163.52 o 
   0 -13   5      179.73      236.30    152.08 o 
   1 -13   5      881.46     1130.98    208.73 o 
   2 -13   5      556.56      413.47    245.20 o 
   3 -13   5      741.00      719.25    285.59 o 
   4 -13   5      741.26      723.97    174.02 o 
   5 -13   5      261.49      351.40    126.89 o 
   6 -13   5      214.14      368.99    131.85 o 
  -5 -12   5     1124.91     1406.77    352.89 o 
  -4 -12   5     1240.39     1493.31    335.59 o 
  -3 -12   5     2249.65     2537.16    271.31 o 
  -2 -12   5      746.14     1067.78    199.90 o 
  -1 -12   5      161.60      171.07    129.61 o 
   0 -12   5       73.96       90.75    134.29 o 
   1 -12   5      126.30      178.93    130.66 o 
   2 -12   5     1351.67     1418.03    209.06 o 
   3 -12   5     1061.44     1174.64    208.18 o 
   4 -12   5      684.02      862.76    196.16 o 
   5 -12   5      801.06      817.40    178.30 o 
   6 -12   5     1265.10     1420.44    225.21 o 
   7 -12   5     1354.29     1260.08    221.28 o 
  -6 -11   5     1351.49     1356.77    381.74 o 
  -5 -11   5     2432.14     2338.70    264.49 o 
  -4 -11   5      622.79      524.05    253.85 o 
  -3 -11   5      560.22      718.57    176.74 o 
  -2 -11   5      623.33      507.59    155.34 o 
  -1 -11   5      711.66      789.29    175.22 o 
   0 -11   5     1699.67     1818.96    226.39 o 
   1 -11   5      856.93     1004.40    183.96 o 
   2 -11   5      756.63      990.09    137.32 o 
   3 -11   5     2068.87     2125.97    173.80 o 
   4 -11   5     1826.93     1904.59    223.29 o 
   5 -11   5     1017.09     1115.63    196.20 o 
   6 -11   5     2009.76     2107.52    248.19 o 
   7 -11   5      887.25      888.53    179.38 o 
   8 -11   5      126.21      119.77     90.31 o 
  -7 -10   5      300.70      435.98    136.54 o 
  -6 -10   5      328.43      465.41    128.37 o 
  -5 -10   5     1357.73     1274.38    207.49 o 
  -4 -10   5     1500.25     1465.48    171.81 o 
  -3 -10   5      415.63      412.94    102.72 o 
  -2 -10   5      656.53      625.57    159.07 o 
  -1 -10   5      709.94      884.68    170.60 o 
   0 -10   5      641.58      675.61    153.98 o 
   1 -10   5     2958.12     3080.16    240.68 o 
   2 -10   5     1171.22     1082.21    129.69 o 
   3 -10   5      991.06     1010.14    133.86 o 
   4 -10   5     2594.54     2894.93    242.79 o 
   5 -10   5     1551.68     1795.21    217.07 o 
   6 -10   5      985.44      927.25    174.82 o 
   7 -10   5      352.90      263.94    110.20 o 
   8 -10   5      385.75      523.10    261.07 o 
   9 -10   5      689.13      677.43    153.56 o 
  -7  -9   5      255.31      279.76    115.24 o 
  -6  -9   5     1344.17     1174.06    197.60 o 
  -5  -9   5      690.36      691.08    130.67 o 
  -4  -9   5      838.62      839.59    135.95 o 
  -3  -9   5     2175.84     2082.31    168.94 o 
  -2  -9   5     1880.62     1907.87    153.50 o 
  -1  -9   5     2140.67     2244.42    281.74 o 
   0  -9   5     4370.07     4375.70    272.64 o 
   1  -9   5     4576.38     4348.37    201.45 o 
   2  -9   5     2678.94     2711.77    327.31 o 
   3  -9   5      639.19      720.32    114.20 o 
   4  -9   5      605.51      558.62    101.09 o 
   5  -9   5     3378.85     3250.73    246.10 o 
   6  -9   5      586.19      636.01    143.07 o 
   7  -9   5       98.73       94.33     84.30 o 
   8  -9   5      374.13      439.95    129.71 o 
   9  -9   5     1132.92      995.36    188.78 o 
  10  -9   5     1649.95     1379.88    228.73 o 
  -8  -8   5      241.23      195.99    108.62 o 
  -7  -8   5       85.45       14.42     91.21 o 
  -6  -8   5     2168.30     2173.30    201.21 o 
  -5  -8   5     1847.22     1552.93    170.72 o 
  -4  -8   5     2550.15     2633.31    185.83 o 
  -3  -8   5     4056.56     3893.57    204.62 o 
  -2  -8   5     3219.58     3379.77    186.74 o 
  -1  -8   5      375.20      443.75     93.69 o 
   0  -8   5      221.98      264.16    106.13 o 
   1  -8   5       56.55       81.27     52.09 o 
   2  -8   5      261.73      198.95     71.13 o 
   3  -8   5     2815.55     2667.84    165.11 o 
   4  -8   5     1173.70     1139.10    126.76 o 
   5  -8   5     1501.86     1536.19    144.26 o 
   6  -8   5     1910.98     1906.70    212.66 o 
   7  -8   5      258.13      243.99    104.60 o 
   8  -8   5      699.51      738.14    149.91 o 
   9  -8   5      631.56      592.55    151.95 o 
  10  -8   5     1193.77     1015.29    191.07 o 
  -9  -7   5      670.35      462.09    182.22 o 
  -8  -7   5      740.70      729.89    178.85 o 
  -7  -7   5      554.68      530.54    130.87 o 
  -6  -7   5      712.43      672.50    141.74 o 
  -5  -7   5     1042.16     1111.98    149.15 o 
  -4  -7   5     1259.10     1462.49    154.58 o 
  -3  -7   5      413.44      380.24    105.11 o 
  -2  -7   5      847.34      790.51    114.61 o 
  -1  -7   5     2344.53     2211.10    142.32 o 
   0  -7   5       77.81       77.24     39.88 o 
   1  -7   5       43.30       53.03     52.21 o 
   2  -7   5      185.76      190.44     66.48 o 
   3  -7   5     4299.74     3898.86    178.88 o 
   4  -7   5     5184.84     5209.08    205.93 o 
   5  -7   5     2081.62     1995.34    143.75 o 
   6  -7   5     3486.00     3244.32    178.33 o 
   7  -7   5     1017.68      949.96    166.57 o 
   8  -7   5     1021.34      930.16    175.97 o 
   9  -7   5     1481.48     1306.77    200.70 o 
  10  -7   5     1803.08     1868.34    245.35 o 
  11  -7   5      716.56      884.89    258.66 o 
  -9  -6   5      740.40      649.05    161.06 o 
  -8  -6   5     1216.64     1423.33    176.18 o 
  -7  -6   5     2508.20     3087.28    273.29 o 
  -6  -6   5      438.64      523.99    124.30 o 
  -5  -6   5       71.94       22.40     78.75 o 
  -4  -6   5      395.44      460.92    110.86 o 
  -3  -6   5     5405.34     5231.82    214.46 o 
  -2  -6   5     4013.63     3973.95    180.96 o 
  -1  -6   5      135.60      163.42     69.25 o 
   0  -6   5      730.93      768.18     73.57 o 
   1  -6   5     3246.04     3167.77    115.47 o 
   2  -6   5     3728.33     3804.70    184.66 o 
   3  -6   5     7502.98     7036.38    295.91 o 
   4  -6   5    10854.63    10862.62    277.17 o 
   5  -6   5     6386.39     5957.04    221.40 o 
   6  -6   5       55.81      107.85     60.90 o 
   7  -6   5      114.71      108.47     84.51 o 
   8  -6   5      342.41      431.40    132.18 o 
   9  -6   5     1272.60     1175.46    194.67 o 
  10  -6   5      474.96      530.70    142.08 o 
  11  -6   5      445.15      390.40    140.94 o 
 -10  -5   5     1157.61     1244.27    300.97 o 
  -9  -5   5      743.64      659.04    172.60 o 
  -8  -5   5      805.52      807.00    143.44 o 
  -7  -5   5     1175.77     1220.06    186.79 o 
  -6  -5   5     1640.69     1771.41    173.04 o 
  -5  -5   5      176.54      151.94     84.65 o 
  -4  -5   5     1189.07     1231.32    134.66 o 
  -3  -5   5     5769.66     5494.03    210.51 o 
  -2  -5   5     5053.48     4841.62    187.01 o 
  -1  -5   5     1998.86     2058.40     92.90 o 
   0  -5   5     2763.60     2769.45    105.20 o 
   1  -5   5     1355.15     1383.94     76.03 o 
   2  -5   5     2406.16     2349.11     88.60 o 
   3  -5   5     3705.46     3642.10    153.20 o 
   4  -5   5     3214.75     3099.20    146.91 o 
   5  -5   5     2488.54     2343.98    139.37 o 
   6  -5   5      204.98      273.97     72.77 o 
   7  -5   5      834.94      872.70    118.74 o 
   8  -5   5      413.96      425.19    125.41 o 
   9  -5   5     1372.90     1322.73    193.49 o 
  10  -5   5     1908.36     1865.05    226.37 o 
  11  -5   5      430.23      418.44    141.04 o 
  12  -5   5      308.37      181.80    125.14 o 
 -10  -4   5     1101.95     1180.80    297.12 o 
  -9  -4   5     2100.27     2043.66    222.03 o 
  -8  -4   5      404.80      430.43    118.81 o 
  -7  -4   5       95.98       98.36     93.43 o 
  -6  -4   5      160.92      181.43     94.33 o 
  -5  -4   5     2705.40     2792.99    178.37 o 
  -4  -4   5     5899.74     5213.25    242.59 o 
  -3  -4   5     3064.79     3262.49    160.22 o 
  -2  -4   5     8266.19     7779.84    218.82 o 
  -1  -4   5     3862.91     4127.54    116.91 o 
   0  -4   5     3451.01     3251.61    104.66 o 
   1  -4   5       98.25      118.65     33.36 o 
   2  -4   5     1930.99     1788.17    107.27 o 
   3  -4   5     7485.18     7538.73    203.87 o 
   4  -4   5     3300.21     3434.70    147.54 o 
   5  -4   5     2273.19     2139.06    126.45 o 
   6  -4   5      823.28      867.32    102.76 o 
   7  -4   5     3604.02     3356.01    174.97 o 
   8  -4   5     4416.00     4267.56    202.80 o 
   9  -4   5      453.99      474.80    134.28 o 
  10  -4   5      774.18      834.99    157.79 o 
  11  -4   5      721.81      518.97    139.78 o 
  12  -4   5      854.67      795.52    179.35 o 
 -10  -3   5     1129.98     1042.82    299.53 o 
  -9  -3   5     2169.08     2490.48    269.68 o 
  -8  -3   5      453.81      446.14    123.19 o 
  -7  -3   5     1212.56     1140.11    151.83 o 
  -6  -3   5      433.84      443.63    115.34 o 
  -5  -3   5     2659.57     2505.32    165.51 o 
  -4  -3   5     9810.88     9722.58    267.73 o 
  -3  -3   5     2306.90     2270.91    134.55 o 
  -2  -3   5     2067.98     2140.80    121.53 o 
  -1  -3   5      475.07      414.32     44.35 o 
   0  -3   5     6183.04     6549.12    134.61 o 
   1  -3   5     5942.42     5954.40    158.50 o 
   2  -3   5      489.91      573.99     66.84 o 
   3  -3   5     6013.94     5557.09    168.27 o 
   4  -3   5     5123.63     5405.56    174.48 o 
   5  -3   5     3021.83     2793.23    134.07 o 
   6  -3   5     1134.09     1187.63    112.77 o 
   7  -3   5     1624.99     1650.60    130.79 o 
   8  -3   5     2065.99     2062.21    153.26 o 
   9  -3   5      531.92      617.81    111.70 o 
  10  -3   5       29.00       -4.45     89.58 o 
  11  -3   5      762.94      841.14    164.12 o 
  12  -3   5     1448.61     1193.30    299.05 o 
 -10  -2   5     1435.45     1957.75    376.93 o 
  -9  -2   5     1765.17     1850.38    321.91 o 
  -8  -2   5     2080.49     2027.66    226.35 o 
  -7  -2   5      788.25      898.67    138.55 o 
  -6  -2   5     2466.23     2274.00    201.24 o 
  -5  -2   5      958.80      975.64    123.24 o 
  -4  -2   5     1663.15     1531.11    127.09 o 
  -3  -2   5     5795.69     5665.89    187.90 o 
  -2  -2   5      416.05      384.84     69.33 o 
  -1  -2   5       98.87       86.31     29.01 o 
   0  -2   5      111.57      125.19     32.57 o 
   1  -2   5     6193.88     5951.31    111.22 o 
   2  -2   5    11929.61    11848.76    219.63 o 
   3  -2   5     3815.42     3866.20    135.84 o 
   4  -2   5     2565.20     2344.74    116.43 o 
   5  -2   5     6231.65     6501.41    143.49 o 
   6  -2   5     3794.62     3308.78    153.30 o 
   7  -2   5      629.80      705.58     97.90 o 
   8  -2   5      124.42      105.17     63.67 o 
   9  -2   5      483.27      620.73    111.89 o 
  10  -2   5      963.51      956.49    157.88 o 
  11  -2   5      895.43      789.45    250.97 o 
  12  -2   5     1683.49     1289.46    314.43 o 
 -11  -1   5     1352.80     1286.36    222.88 o 
 -10  -1   5     2513.46     2810.14    293.95 o 
  -9  -1   5     1196.33     1598.12    325.01 o 
  -8  -1   5     1197.58     1197.35    166.31 o 
  -7  -1   5       71.80      122.55     88.34 o 
  -6  -1   5       69.99      153.82     81.35 o 
  -5  -1   5      828.42      878.96    115.16 o 
  -4  -1   5     2547.13     2566.60    141.12 o 
  -3  -1   5     9347.16     9233.97    223.45 o 
  -2  -1   5     4667.09     4646.86    151.85 o 
  -1  -1   5     2218.39     2115.90     65.69 o 
   0  -1   5     4180.61     3977.04    159.57 o 
   1  -1   5      744.38      690.86     46.93 o 
   2  -1   5     8303.10     7794.65    170.56 o 
   3  -1   5     3828.93     3994.63    133.38 o 
   4  -1   5     2769.35     2682.29     88.36 o 
   5  -1   5      823.18      751.23     64.87 o 
   6  -1   5     4409.63     4492.10    140.25 o 
   7  -1   5     2926.09     2756.19    124.32 o 
   8  -1   5       62.04       54.84     54.21 o 
   9  -1   5      206.95      183.74     79.53 o 
  10  -1   5     2794.24     2624.51    177.92 o 
  11  -1   5     1980.19     1912.55    324.05 o 
 -11   0   5      887.84     1013.37    210.01 o 
 -10   0   5     2005.00     2073.52    259.40 o 
  -9   0   5     1656.28     1867.48    394.72 o 
  -8   0   5      854.99      833.86    134.32 o 
  -7   0   5      955.11      998.17    166.83 o 
  -6   0   5       47.60       -5.45     70.40 o 
  -5   0   5     6632.88     6604.28    221.53 o 
  -4   0   5     4409.41     4357.80    170.43 o 
  -3   0   5      887.07      825.89     87.55 o 
  -2   0   5     7144.09     6665.86    207.96 o 
  -1   0   5     6953.19     6735.81    103.48 o 
   0   0   5    12387.81    12497.60    140.18 o 
   1   0   5      916.65      980.50     49.74 o 
   2   0   5     8563.22     8748.00    171.59 o 
   3   0   5     4111.80     4155.44     96.17 o 
   4   0   5     3884.76     3706.79    103.86 o 
   5   0   5     1515.65     1361.35     79.33 o 
   6   0   5     2454.59     2565.93    111.29 o 
   7   0   5     3434.04     3613.90    141.24 o 
   8   0   5     1422.80     1436.79    108.88 o 
   9   0   5     1068.23     1166.36    114.87 o 
  10   0   5      892.08     1041.38    262.51 o 
  11   0   5     2156.53     2175.06    355.78 o 
 -11   1   5      934.41     1093.61    235.58 o 
 -10   1   5     1269.18     1429.63    282.70 o 
  -9   1   5      594.91      581.45    156.74 o 
  -8   1   5      220.09      179.66    113.12 o 
  -7   1   5     1458.44     1597.41    151.88 o 
  -6   1   5     1717.18     1761.40    143.50 o 
  -5   1   5     2473.29     2440.72    106.04 o 
  -4   1   5     3469.57     3117.05    164.98 o 
  -3   1   5     5196.52     5210.73    118.97 o 
  -2   1   5     2549.76     2209.90     79.55 o 
  -1   1   5     3670.96     3592.59     94.83 o 
   0   1   5      863.16      821.89     47.27 o 
   1   1   5      232.30      269.64     32.38 o 
   2   1   5      144.83      149.71     27.06 o 
   3   1   5     6500.89     6684.24    114.15 o 
   4   1   5    10712.91    11277.95    283.82 o 
   5   1   5     9052.31     8689.51    217.16 o 
   6   1   5     3058.89     3226.86    120.33 o 
   7   1   5     2019.12     2218.50    128.13 o 
   8   1   5      717.20      749.48     79.77 o 
   9   1   5     1723.83     1894.71    135.88 o 
  10   1   5      847.26      677.54    104.10 o 
  11   1   5     1248.42     1278.88    328.86 o 
 -11   2   5     1680.60     1570.67    246.79 o 
 -10   2   5      822.78      904.78    200.01 o 
  -9   2   5      218.32      329.98    131.22 o 
  -8   2   5      468.58      584.07    151.24 o 
  -7   2   5     1730.90     2054.95    212.14 o 
  -6   2   5    10031.44    10022.55    269.45 o 
  -5   2   5      762.03      736.98     74.39 o 
  -4   2   5       56.20       44.68     33.74 o 
  -3   2   5     3276.66     3182.75    100.02 o 
  -2   2   5     4957.41     5011.25    113.16 o 
  -1   2   5    11365.35    11021.93    152.31 o 
   0   2   5    11946.71    12701.65    140.91 o 
   1   2   5     5746.62     5620.21     97.62 o 
   2   2   5    12801.66    13032.76    245.49 o 
   3   2   5     8982.03     8970.33    128.37 o 
   4   2   5    11754.44    11601.27    161.66 o 
   5   2   5    11392.36    11997.80    181.66 o 
   6   2   5     3055.44     2902.09    104.43 o 
   7   2   5       41.62       31.02     36.39 o 
   8   2   5      197.00      154.85     59.30 o 
   9   2   5      181.06      228.92     70.09 o 
  10   2   5     1904.59     1934.62    167.58 o 
  11   2   5      724.51      890.41    253.85 o 
 -11   3   5      693.37      649.58    175.71 o 
 -10   3   5     1313.70     1279.27    219.41 o 
  -9   3   5     3452.38     3526.66    285.28 o 
  -8   3   5     2744.99     2860.73    250.12 o 
  -7   3   5      921.60     1104.43    175.24 o 
  -6   3   5      637.85      581.58     85.87 o 
  -5   3   5     1112.91     1048.29     80.39 o 
  -4   3   5      893.44      932.80     68.83 o 
  -3   3   5     4577.82     4544.78    114.30 o 
  -2   3   5    33275.62    35081.05    278.13 o 
  -1   3   5     6090.12     5910.95    112.62 o 
   0   3   5     2146.78     2019.54     71.71 o 
   1   3   5      268.69      276.44     33.98 o 
   2   3   5       71.52       66.65     30.71 o 
   3   3   5     1480.46     1562.42     78.13 o 
   4   3   5     2176.95     1938.84     70.06 o 
   5   3   5     3780.57     3716.51    103.55 o 
   6   3   5     1669.72     2012.68    108.21 o 
   7   3   5      531.74      659.68     82.07 o 
   8   3   5      115.53      148.07     60.31 o 
   9   3   5     1262.81     1187.92    115.23 o 
  10   3   5     1589.62     1524.08    296.16 o 
  11   3   5     1149.91     1359.23    209.39 o 
  12   3   5      704.25      942.08    193.27 o 
 -11   4   5      571.59      692.85    177.71 o 
 -10   4   5      348.40      354.09    137.22 o 
  -9   4   5     1754.83     2072.88    255.07 o 
  -8   4   5     3471.66     3494.42    265.57 o 
  -7   4   5      806.30      865.29    164.51 o 
  -6   4   5       45.61       13.68     54.52 o 
  -5   4   5      173.09      217.62     59.25 o 
  -4   4   5     1721.51     1734.06     82.33 o 
  -3   4   5     5520.46     5227.02    198.30 o 
  -2   4   5     3708.65     3526.54    126.81 o 
  -1   4   5     9984.54     9913.43    140.72 o 
   0   4   5     3436.37     3207.34     85.75 o 
   1   4   5    15411.41    15787.76    181.20 o 
   2   4   5      241.16      363.25     47.74 o 
   3   4   5      185.41      140.19     40.92 o 
   4   4   5     5356.42     5303.19    146.03 o 
   5   4   5     2120.24     1858.54    100.90 o 
   6   4   5      577.31      704.89     65.67 o 
   7   4   5      177.19      248.47     66.39 o 
   8   4   5     2642.22     2517.83    183.48 o 
   9   4   5     4291.92     3991.01    277.06 o 
  10   4   5     1036.44     1151.91    199.48 o 
  11   4   5     1296.85     1350.48    279.33 o 
  12   4   5     1269.43     1488.29    235.56 o 
 -11   5   5      416.13      486.15    156.80 o 
 -10   5   5      719.24      701.19    177.79 o 
  -9   5   5      945.32      933.98    187.65 o 
  -8   5   5     2952.40     2826.81    255.80 o 
  -7   5   5     1237.16     1311.26    136.88 o 
  -6   5   5     1294.15     1282.15    123.31 o 
  -5   5   5      588.28      533.23     83.89 o 
  -4   5   5     6147.45     6255.28    196.42 o 
  -3   5   5    27723.59    29388.70    381.62 o 
  -2   5   5     6480.16     5866.33    164.22 o 
  -1   5   5     1237.11     1216.22     82.23 o 
   0   5   5     1960.26     2153.96     75.15 o 
   1   5   5     2334.82     2206.34     73.19 o 
   2   5   5     7628.09     7963.06    205.42 o 
   3   5   5     2714.40     2727.33    105.76 o 
   4   5   5     6258.20     6173.46    159.82 o 
   5   5   5     5518.90     5936.17    169.94 o 
   6   5   5     4154.36     4026.70    204.44 o 
   7   5   5     2926.65     3160.33    152.33 o 
   8   5   5     1655.69     1601.96    129.69 o 
   9   5   5      723.99      850.58    168.88 o 
  10   5   5      326.75      279.62    131.53 o 
  11   5   5      186.14      238.35    128.54 o 
  12   5   5      412.86      321.04    137.75 o 
 -11   6   5      215.00      262.54    136.07 o 
 -10   6   5     1683.77     1723.50    296.16 o 
  -9   6   5     2909.54     3047.66    265.59 o 
  -8   6   5      557.41      430.50    104.62 o 
  -7   6   5     1883.13     1956.43    161.53 o 
  -6   6   5     2449.44     2336.15    153.73 o 
  -5   6   5     3570.96     3601.33    184.42 o 
  -4   6   5     3182.80     3249.74    151.78 o 
  -3   6   5     1321.03     1296.22    102.44 o 
  -2   6   5    11598.64    11215.95    233.56 o 
  -1   6   5     1784.23     1616.21     94.90 o 
   0   6   5      424.91      504.03     47.35 o 
   1   6   5       97.94      164.00     47.64 o 
   2   6   5    11245.89    11148.36    222.57 o 
   3   6   5     5467.15     5109.08    165.95 o 
   4   6   5      616.06      578.67     72.68 o 
   5   6   5     2183.57     2104.33    114.32 o 
   6   6   5     3652.79     3777.37    155.79 o 
   7   6   5     3345.60     3495.40    179.28 o 
   8   6   5     1187.56     1320.02    188.52 o 
   9   6   5      587.86      544.17    150.68 o 
  10   6   5      336.20      355.44    140.40 o 
  11   6   5      714.00      633.49    166.51 o 
  12   6   5      643.40      617.31    232.22 o 
 -11   7   5      271.60      323.13    139.78 o 
 -10   7   5     1420.32     1769.23    252.69 o 
  -9   7   5     4490.23     4787.77    323.97 o 
  -8   7   5     1346.24     1475.68    161.96 o 
  -7   7   5      636.47      651.69    114.67 o 
  -6   7   5       69.49       44.29     63.81 o 
  -5   7   5       77.53      111.72     60.93 o 
  -4   7   5     2514.12     2525.35    142.59 o 
  -3   7   5     4719.94     4483.11    171.51 o 
  -2   7   5     1270.82     1233.24     96.12 o 
  -1   7   5     4148.60     3900.89    142.75 o 
   0   7   5    11940.02    12323.75    222.10 o 
   1   7   5     2648.98     2727.84    108.14 o 
   2   7   5     3409.32     3084.72    132.90 o 
   3   7   5    11471.12    11439.75    253.10 o 
   4   7   5     4797.20     4542.92    213.16 o 
   5   7   5     1011.64     1046.99    136.97 o 
   6   7   5      278.28      263.65     82.35 o 
   7   7   5     2874.53     2869.16    149.92 o 
   8   7   5     2679.76     2557.81    231.65 o 
   9   7   5      240.41      305.94    137.23 o 
  10   7   5      145.52      277.38    134.00 o 
  11   7   5     1395.57     1399.81    234.56 o 
 -10   8   5     1209.54     1152.16    213.19 o 
  -9   8   5     1347.04     1364.33    204.01 o 
  -8   8   5     1179.15     1417.27    162.76 o 
  -7   8   5      288.25      316.71    100.82 o 
  -6   8   5      353.85      399.13     96.30 o 
  -5   8   5      405.42      365.89     89.11 o 
  -4   8   5     2714.00     2472.31    185.20 o 
  -3   8   5     7322.08     6843.84    217.03 o 
  -2   8   5     2288.61     2168.52    124.14 o 
  -1   8   5     1243.52     1463.74    128.00 o 
   0   8   5     7516.15     7363.66    156.03 o 
   1   8   5     4223.49     4256.61    121.39 o 
   2   8   5       54.14       32.50     46.28 o 
   3   8   5     2361.87     2497.02    136.26 o 
   4   8   5     3486.39     3199.42    162.18 o 
   5   8   5     2752.48     2760.48    163.56 o 
   6   8   5      425.15      520.98    104.54 o 
   7   8   5      126.78      184.61    111.15 o 
   8   8   5     1297.74     1310.05    237.51 o 
   9   8   5      685.45      713.11    167.93 o 
  10   8   5      327.68      382.11    148.21 o 
  11   8   5      726.31      845.16    263.47 o 
 -10   9   5     1428.65     1405.26    258.18 o 
  -9   9   5      727.84      776.52    133.98 o 
  -8   9   5      105.38      118.31     82.35 o 
  -7   9   5      605.17      687.76    123.80 o 
  -6   9   5     1273.69     1286.45    143.29 o 
  -5   9   5     1539.89     1560.50    147.79 o 
  -4   9   5     4958.59     4597.36    200.44 o 
  -3   9   5     5760.12     5860.85    209.65 o 
  -2   9   5     5921.26     5956.46    255.16 o 
  -1   9   5     2983.80     2953.74    114.48 o 
   0   9   5     1860.74     1927.55     96.57 o 
   1   9   5     1000.50      924.90     74.80 o 
   2   9   5      395.90      445.66     60.06 o 
   3   9   5       46.23       43.10     53.88 o 
   4   9   5     1449.37     1393.14    127.41 o 
   5   9   5     2670.12     2504.01    165.66 o 
   6   9   5     4132.16     4144.87    204.44 o 
   7   9   5     2406.13     2234.76    234.68 o 
   8   9   5      221.05      268.72    132.25 o 
   9   9   5       77.07      152.21    117.22 o 
  10   9   5      593.56      399.05    195.20 o 
  11   9   5      775.38      622.69    183.24 o 
 -10  10   5     1535.50     1605.81    341.36 o 
  -9  10   5     1499.21     1480.78    178.60 o 
  -8  10   5      724.25      796.64    138.00 o 
  -7  10   5     1580.77     1685.30    176.01 o 
  -6  10   5     1876.80     1961.05    173.02 o 
  -5  10   5     3562.88     3681.86    199.60 o 
  -4  10   5     1664.36     1743.88    179.19 o 
  -3  10   5     1171.86     1103.01    118.70 o 
  -2  10   5     3350.07     3343.71    169.67 o 
  -1  10   5     8841.85     8901.39    241.82 o 
   0  10   5     2482.82     2205.69    110.02 o 
   1  10   5       83.00       89.56     47.84 o 
   2  10   5     1253.70     1286.55    116.96 o 
   3  10   5      457.01      507.98     88.92 o 
   4  10   5     1445.86     1356.90    132.19 o 
   5  10   5     3385.77     3165.61    182.14 o 
   6  10   5     4194.25     3924.74    262.76 o 
   7  10   5     1395.79     1391.41    204.00 o 
   8  10   5       62.21       47.34    103.64 o 
   9  10   5       28.12       38.57    106.69 o 
  10  10   5      558.46      663.83    183.40 o 
  -9  11   5     1318.34     1213.50    316.36 o 
  -8  11   5     1749.21     1966.35    238.42 o 
  -7  11   5     2984.81     2881.76    240.27 o 
  -6  11   5     2493.77     2504.18    190.49 o 
  -5  11   5     1479.87     1495.80    151.98 o 
  -4  11   5      684.30      701.31    117.46 o 
  -3  11   5     1950.14     1941.80    148.44 o 
  -2  11   5      552.15      601.75     99.37 o 
  -1  11   5     2571.80     2329.33    144.73 o 
   0  11   5     3134.86     2625.28    123.93 o 
   1  11   5     2489.39     2505.49    148.59 o 
   2  11   5      998.88      933.45    114.95 o 
   3  11   5      657.06      655.26    104.59 o 
   4  11   5     2065.19     2104.58    162.12 o 
   5  11   5     2786.16     2851.84    179.55 o 
   6  11   5     1700.55     1634.93    209.03 o 
   7  11   5      457.18      605.50    167.74 o 
   8  11   5      223.59      260.13    145.50 o 
   9  11   5      270.16      222.18    155.79 o 
  10  11   5      441.81      200.01    201.93 o 
  -9  12   5      281.08      155.66    131.91 o 
  -8  12   5     1023.15     1056.32    214.81 o 
  -7  12   5     1760.15     1806.69    184.48 o 
  -6  12   5      216.77      239.27     99.46 o 
  -5  12   5       60.04       42.15     69.78 o 
  -4  12   5      937.15      911.71    128.72 o 
  -3  12   5     2381.09     2608.58    170.33 o 
  -2  12   5     2658.67     2668.57    163.80 o 
  -1  12   5     3556.32     3565.91    177.20 o 
   0  12   5     3103.93     2816.40    156.61 o 
   1  12   5      251.11      162.08     70.81 o 
   2  12   5      615.39      748.04    109.82 o 
   3  12   5      616.00      678.15    110.73 o 
   4  12   5     1544.18     1578.48    149.71 o 
   5  12   5     2529.53     2725.76    235.17 o 
   6  12   5     1647.53     1561.48    215.22 o 
   7  12   5      908.65      763.86    170.49 o 
   8  12   5      205.81      242.21    141.52 o 
   9  12   5      802.74      743.75    204.51 o 
  -8  13   5      185.36      217.65    146.26 o 
  -7  13   5      799.44      994.70    207.11 o 
  -6  13   5      868.17      981.39    147.49 o 
  -5  13   5      739.49      788.14    132.73 o 
  -4  13   5      892.14      942.71    136.29 o 
  -3  13   5     1436.24     1479.43    149.57 o 
  -2  13   5     4531.81     4644.45    213.75 o 
  -1  13   5     3253.81     3321.93    179.15 o 
   0  13   5      946.28      899.94    143.20 o 
   1  13   5      298.81      331.85    100.25 o 
   2  13   5      982.31      956.43    122.15 o 
   3  13   5     1696.12     1548.07    152.03 o 
   4  13   5     1193.66     1130.01    136.46 o 
   5  13   5     1270.51     1235.95    191.92 o 
   6  13   5     1384.83     1523.74    277.41 o 
   7  13   5      882.07      969.31    187.85 o 
   8  13   5      636.87      611.70    206.26 o 
  -7  14   5     1390.96     1249.69    232.88 o 
  -6  14   5      741.93      906.53    199.01 o 
  -5  14   5      772.37      826.84    136.66 o 
  -4  14   5     1172.98     1249.47    150.59 o 
  -3  14   5     1536.64     1646.15    160.56 o 
  -2  14   5     1920.95     2023.67    161.49 o 
  -1  14   5     3536.54     3516.10    235.48 o 
   0  14   5      509.97      401.24    117.42 o 
   1  14   5      156.27      178.85     94.51 o 
   2  14   5       36.22       32.76     75.44 o 
   3  14   5     1467.79     1550.04    157.40 o 
   4  14   5     2608.66     2839.88    251.03 o 
   5  14   5      836.15      788.16    184.14 o 
   6  14   5      731.59      668.20    173.08 o 
   7  14   5      652.69      619.34    223.08 o 
  -7  15   5     2083.48     1933.08    267.83 o 
  -6  15   5      306.75      300.70    157.69 o 
  -5  15   5       33.29        9.26    112.02 o 
  -4  15   5      750.40      855.64    180.72 o 
  -3  15   5     1743.37     1916.20    178.99 o 
  -2  15   5      716.11      663.68    139.35 o 
  -1  15   5      791.45      930.08    160.93 o 
   0  15   5      679.44      676.37    133.91 o 
   1  15   5     1023.30     1132.36    168.20 o 
   2  15   5      793.92      731.96    138.15 o 
   3  15   5     1198.19      925.03    223.08 o 
   4  15   5     2716.62     2506.99    259.02 o 
   5  15   5     1261.43     1257.65    219.72 o 
   6  15   5      322.26      441.99    152.90 o 
  -5  16   5       74.43       39.20    101.51 o 
  -4  16   5      500.81      382.38    132.94 o 
  -3  16   5     2432.50     2538.53    370.20 o 
  -2  16   5     3154.11     2996.12    228.66 o 
  -1  16   5     1274.86     1563.65    378.38 o 
   0  16   5      691.00      669.58    179.33 o 
   1  16   5     1207.82     1429.04    238.95 o 
   2  16   5     1987.17     2110.66    220.57 o 
   3  16   5      383.58      337.51    138.47 o 
   4  16   5      313.55      278.89    118.73 o 
   5  16   5     1113.57     1156.12    208.07 o 
  -4  17   5     1080.47     1297.15    304.82 o 
  -3  17   5      775.55      855.79    241.35 o 
  -2  17   5     1483.38     1837.55    328.86 o 
  -1  17   5     1322.58     1364.72    187.93 o 
   0  17   5      460.73      501.44    121.50 o 
   1  17   5      256.97      324.24    155.29 o 
   2  17   5      235.95      240.39    140.39 o 
   3  17   5      583.75      536.55    180.77 o 
   4  17   5      105.84      155.77    130.77 o 
   0  18   5      920.05     1053.88    261.55 o 
   1 -14   6      305.14      350.97    239.43 o 
   2 -14   6      260.94      218.28    232.70 o 
  -2 -13   6      869.22      900.94    200.20 o 
  -1 -13   6      457.60      479.56    180.57 o 
   0 -13   6      298.77      275.57    155.92 o 
   1 -13   6      886.38      972.68    206.97 o 
   2 -13   6     2035.56     2011.60    383.66 o 
   3 -13   6     1248.35     1273.11    349.05 o 
   4 -13   6      581.72      472.32    153.29 o 
   5 -13   6      945.91     1127.36    212.23 o 
  -4 -12   6      656.09      812.52    339.43 o 
  -3 -12   6     1501.82     1539.97    239.53 o 
  -2 -12   6      941.97     1067.68    290.39 o 
  -1 -12   6      550.04      471.58    180.77 o 
   0 -12   6      746.16      911.86    195.01 o 
   1 -12   6     1052.57     1000.74    193.10 o 
   2 -12   6     1844.92     1998.86    243.18 o 
   3 -12   6     1194.81     1232.73    319.24 o 
   4 -12   6      381.24      309.52    112.92 o 
   5 -12   6      239.17      277.12    101.29 o 
   6 -12   6      716.94      782.26    179.77 o 
   7 -12   6      822.50      888.73    199.29 o 
  -5 -11   6     1363.70     1342.35    360.59 o 
  -4 -11   6     1260.13     1371.82    227.22 o 
  -3 -11   6     1180.35     1475.71    227.71 o 
  -2 -11   6     1366.11     1346.87    213.06 o 
  -1 -11   6      791.01      790.60    179.16 o 
   0 -11   6     1351.89     1370.46    210.75 o 
   1 -11   6      601.49      553.25    155.06 o 
   2 -11   6      123.49      199.69    127.76 o 
   3 -11   6      197.43      290.65     92.31 o 
   4 -11   6      435.83      622.19    155.97 o 
   5 -11   6      874.98      973.78    191.83 o 
   6 -11   6     1592.02     1578.47    227.11 o 
   7 -11   6      942.13     1063.46    189.69 o 
   8 -11   6      725.63      764.29    174.49 o 
  -6 -10   6      480.70      345.85    123.35 o 
  -5 -10   6      752.07      848.81    140.75 o 
  -4 -10   6     1032.33     1304.14    216.04 o 
  -3 -10   6     1295.27     1366.26    214.15 o 
  -2 -10   6     1165.53     1341.48    210.20 o 
  -1 -10   6      387.05      428.58    150.47 o 
   0 -10   6      295.67      493.74    154.59 o 
   1 -10   6      615.27      850.99    175.23 o 
   2 -10   6      923.16     1070.00    132.47 o 
   3 -10   6      469.90      351.99     97.30 o 
   4 -10   6     1274.52     1243.30    150.77 o 
   5 -10   6     2650.08     2913.31    255.04 o 
   6 -10   6     1466.83     1261.74    192.97 o 
   7 -10   6      530.58      480.53    136.11 o 
   8 -10   6       70.87       92.69     86.54 o 
   9 -10   6      549.27      478.78    143.53 o 
  -7  -9   6      264.59      395.85    128.53 o 
  -6  -9   6     1715.10     1497.02    212.85 o 
  -5  -9   6      882.44     1004.53    148.17 o 
  -4  -9   6      165.57       97.83     95.08 o 
  -3  -9   6      825.59      850.65    176.01 o 
  -2  -9   6     1629.17     1776.79    214.01 o 
  -1  -9   6     1230.08     1199.90    188.40 o 
   0  -9   6      325.47      455.39    144.65 o 
   1  -9   6      104.10      213.94    114.02 o 
   2  -9   6     1411.77     1596.67    148.49 o 
   3  -9   6      982.05     1051.31    130.92 o 
   4  -9   6     1430.18     1602.51    157.81 o 
   5  -9   6     4704.55     4627.55    293.85 o 
   6  -9   6     2471.74     2094.54    232.46 o 
   7  -9   6      274.66      248.69    113.56 o 
   8  -9   6       27.32      -61.47    106.73 o 
   9  -9   6       99.24      112.86     72.17 o 
  10  -9   6      821.41      784.64    238.47 o 
  -8  -8   6      465.87      483.49    149.52 o 
  -7  -8   6      539.19      315.27    123.43 o 
  -6  -8   6      253.40      277.36     97.39 o 
  -5  -8   6      382.16      496.89    120.84 o 
  -4  -8   6      774.46      714.60    124.79 o 
  -3  -8   6     1721.67     1702.36    163.76 o 
  -2  -8   6     3705.90     3602.76    193.00 o 
  -1  -8   6     3446.57     3574.62    250.88 o 
   0  -8   6     3318.28     3223.45    242.63 o 
   1  -8   6     1876.87     1866.18    141.98 o 
   2  -8   6      725.14      766.90    111.57 o 
   3  -8   6     1460.36     1593.60    158.26 o 
   4  -8   6     2522.10     2399.35    164.94 o 
   5  -8   6     1211.49     1114.20    131.62 o 
   6  -8   6      448.65      388.64    123.08 o 
   7  -8   6       65.87      106.33     84.02 o 
   8  -8   6      852.67      889.35    166.61 o 
   9  -8   6      533.52      482.38    142.31 o 
  10  -8   6      730.94      638.36    158.13 o 
  -8  -7   6      921.96     1006.43    181.92 o 
  -7  -7   6     1003.02      876.57    142.87 o 
  -6  -7   6      252.38      227.92     96.75 o 
  -5  -7   6      430.80      327.33    106.14 o 
  -4  -7   6     2626.48     2609.73    185.90 o 
  -3  -7   6     2968.84     2947.86    181.66 o 
  -2  -7   6      513.52      481.27    101.71 o 
  -1  -7   6     4627.15     4443.42    194.99 o 
   0  -7   6     4951.05     4546.34    264.64 o 
   1  -7   6      284.85      332.67     77.26 o 
   2  -7   6      162.17      222.87     75.88 o 
   3  -7   6      442.67      528.75     93.42 o 
   4  -7   6     3605.16     3553.77    185.17 o 
   5  -7   6     2757.55     2767.09    170.86 o 
   6  -7   6     1010.08      855.21    120.30 o 
   7  -7   6      317.58      283.16    111.99 o 
   8  -7   6     1100.11     1140.97    186.60 o 
   9  -7   6     2320.42     2552.17    245.32 o 
  10  -7   6      971.01     1076.93    195.76 o 
  11  -7   6      932.30      625.72    158.68 o 
  -9  -6   6      189.64      197.56    122.61 o 
  -8  -6   6      757.22      837.78    141.26 o 
  -7  -6   6      654.12      719.74    135.35 o 
  -6  -6   6     1563.63     1519.20    173.22 o 
  -5  -6   6      250.42      252.22     98.86 o 
  -4  -6   6      299.28      194.93     91.58 o 
  -3  -6   6     7158.16     6943.61    251.67 o 
  -2  -6   6     3716.18     3543.81    180.37 o 
  -1  -6   6      622.63      694.94    102.61 o 
   0  -6   6      209.77      218.66     50.40 o 
   1  -6   6      977.61      918.24    100.96 o 
   2  -6   6      820.09      909.52    101.75 o 
   3  -6   6     1276.82     1203.73    116.71 o 
   4  -6   6     5012.11     4924.15    202.44 o 
   5  -6   6     4875.51     4516.53    199.88 o 
   6  -6   6     2194.83     2024.63    153.81 o 
   7  -6   6      549.59      588.59    108.74 o 
   8  -6   6     1895.69     1805.85    214.26 o 
   9  -6   6     2157.54     1945.55    225.22 o 
  10  -6   6      729.53      839.86    175.54 o 
  11  -6   6      673.58      621.15    155.26 o 
  -9  -5   6      930.57      900.89    148.02 o 
  -8  -5   6      509.38      476.76    118.07 o 
  -7  -5   6     1466.30     1524.05    174.35 o 
  -6  -5   6     1505.25     1569.59    171.48 o 
  -5  -5   6      913.19      855.05    128.71 o 
  -4  -5   6      683.78      621.48    120.53 o 
  -3  -5   6     2528.98     2423.62    160.65 o 
  -2  -5   6     6849.10     6413.69    219.83 o 
  -1  -5   6     3812.48     3687.84    163.74 o 
   0  -5   6       71.52      106.67     38.74 o 
   1  -5   6      121.60      101.64     34.73 o 
   2  -5   6     3259.64     3222.52    148.95 o 
   3  -5   6     4922.19     4817.81    184.02 o 
   4  -5   6     8786.72     8547.36    245.63 o 
   5  -5   6     1666.87     1494.21    126.47 o 
   6  -5   6     2186.29     2159.61    148.11 o 
   7  -5   6     1828.16     1846.56    148.98 o 
   8  -5   6      150.99      112.58     97.91 o 
   9  -5   6       40.19        8.00     96.16 o 
  10  -5   6      432.94      384.54    130.87 o 
  11  -5   6      584.88      458.01    147.55 o 
 -10  -4   6      912.55     1032.72    291.35 o 
  -9  -4   6     2485.29     2644.68    284.99 o 
  -8  -4   6     1647.33     2026.48    252.62 o 
  -7  -4   6     1294.10     1236.14    164.83 o 
  -6  -4   6       38.27      102.18     86.65 o 
  -5  -4   6      428.91      311.99    104.48 o 
  -4  -4   6     2029.11     2299.10    163.18 o 
  -3  -4   6     2235.11     2024.68    142.67 o 
  -2  -4   6     2471.10     2418.08    140.55 o 
  -1  -4   6     3242.86     3204.54    108.42 o 
   0  -4   6     1312.42     1279.78     75.28 o 
   1  -4   6      164.86      182.67     39.48 o 
   2  -4   6     2647.96     2697.64    147.89 o 
   3  -4   6     3846.54     3854.43    161.03 o 
   4  -4   6     1144.79     1160.93    107.11 o 
   5  -4   6      911.42      917.93    104.66 o 
   6  -4   6      151.86      158.41     62.73 o 
   7  -4   6     2647.00     2335.83    181.95 o 
   8  -4   6     3264.44     3100.57    182.71 o 
   9  -4   6      228.16       99.35     90.62 o 
  10  -4   6      326.37      295.45    115.89 o 
  11  -4   6     1209.49     1129.55    199.13 o 
  12  -4   6     1269.57     1101.95    318.28 o 
 -10  -3   6     1094.96     1378.89    372.13 o 
  -9  -3   6     1252.34     1239.31    220.10 o 
  -8  -3   6     1274.79     1395.34    176.66 o 
  -7  -3   6      395.02      349.95    112.58 o 
  -6  -3   6      363.78      293.94    103.07 o 
  -5  -3   6      194.82      225.93     95.35 o 
  -4  -3   6     4321.27     3786.46    226.23 o 
  -3  -3   6     5158.78     5129.75    197.23 o 
  -2  -3   6     2303.29     2118.48    126.98 o 
  -1  -3   6     4336.00     4665.20    121.23 o 
   0  -3   6     4277.25     4111.75    132.54 o 
   1  -3   6     9172.91     9650.85    245.77 o 
   2  -3   6      593.15      719.18     77.33 o 
   3  -3   6     4336.50     4390.56    171.33 o 
   4  -3   6     2219.40     2311.08    124.38 o 
   5  -3   6     4471.37     4365.04    172.77 o 
   6  -3   6     2699.19     2418.09    143.37 o 
   7  -3   6      847.95      853.50    113.04 o 
   8  -3   6     3205.27     3099.99    179.97 o 
   9  -3   6     1206.73     1196.27    144.21 o 
  10  -3   6      219.73      354.61    120.20 o 
  11  -3   6      763.88      674.51    153.65 o 
  12  -3   6     1312.93     1232.73    301.93 o 
 -10  -2   6     1050.49     1049.15    209.55 o 
  -9  -2   6     1512.14     2142.37    375.01 o 
  -8  -2   6      766.70      833.21    144.62 o 
  -7  -2   6      213.35      222.78     99.89 o 
  -6  -2   6     2319.78     2421.13    185.06 o 
  -5  -2   6     2889.84     2897.99    176.13 o 
  -4  -2   6     6311.49     6229.47    222.30 o 
  -3  -2   6     3205.69     3216.85    156.81 o 
  -2  -2   6     3470.51     3419.33    146.69 o 
  -1  -2   6     3334.22     3284.97     88.23 o 
   0  -2   6       54.54       48.65     28.46 o 
   1  -2   6     1544.46     1240.27     80.22 o 
   2  -2   6     1798.97     1973.02    105.94 o 
   3  -2   6     2090.27     1998.47    112.03 o 
   4  -2   6     2694.70     2765.46    129.30 o 
   5  -2   6     2591.41     2582.82    134.32 o 
   6  -2   6     8509.58     8126.07    238.74 o 
   7  -2   6     3428.41     3052.21    163.01 o 
   8  -2   6      488.91      645.94    107.41 o 
   9  -2   6       46.42       73.65     76.60 o 
  10  -2   6      496.72      577.74    114.07 o 
  11  -2   6      366.17      270.20    180.77 o 
  12  -2   6      497.53       90.39    203.85 o 
 -10  -1   6     1652.00     1863.69    255.16 o 
  -9  -1   6     2174.27     2320.45    364.91 o 
  -8  -1   6     1201.40     1191.41    200.57 o 
  -7  -1   6     1443.83     1389.40    157.71 o 
  -6  -1   6      609.93      580.01    118.79 o 
  -5  -1   6     2269.44     2227.87    161.13 o 
  -4  -1   6     3493.98     3433.76    168.83 o 
  -3  -1   6     2488.90     2144.43    130.29 o 
  -2  -1   6     2314.46     2361.43    123.31 o 
  -1  -1   6     3110.20     2898.12     80.85 o 
   0  -1   6     1576.33     1497.45     64.96 o 
   1  -1   6      131.72       80.92     30.47 o 
   2  -1   6      635.08      605.37     66.10 o 
   3  -1   6     3938.52     4088.96    144.07 o 
   4  -1   6     5449.82     5169.38    166.33 o 
   5  -1   6     2944.26     3018.20    105.64 o 
   6  -1   6     5701.90     5433.77    153.51 o 
   7  -1   6     4097.32     4059.71    178.89 o 
   8  -1   6      243.27      243.40     80.00 o 
   9  -1   6       32.64       64.33     62.82 o 
  10  -1   6      763.03      813.04    168.61 o 
  11  -1   6     1403.50     1353.88    299.05 o 
 -10   0   6     1803.69     1744.29    246.94 o 
  -9   0   6     1046.54     1099.14    200.43 o 
  -8   0   6     2847.90     3005.47    255.65 o 
  -7   0   6     2190.60     2164.89    179.82 o 
  -6   0   6      498.93      539.47    131.41 o 
  -5   0   6      397.29      508.05    119.20 o 
  -4   0   6      376.40      322.82     95.91 o 
  -3   0   6     3741.20     3603.95    183.98 o 
  -2   0   6     1627.25     1490.39     74.41 o 
  -1   0   6     1234.44     1161.70     60.67 o 
   0   0   6     3737.88     3443.72     86.92 o 
   1   0   6    10675.28    10788.48    140.65 o 
   2   0   6     2055.64     1878.70     74.84 o 
   3   0   6     1441.50     1524.32     92.52 o 
   4   0   6     2008.46     1916.25     80.52 o 
   5   0   6     5205.58     4932.69    133.87 o 
   6   0   6     1531.89     1475.77     91.45 o 
   7   0   6      443.65      424.79     68.11 o 
   8   0   6       59.78       80.63     54.62 o 
   9   0   6      329.35      343.12     88.10 o 
  10   0   6      816.93      782.71    243.28 o 
  11   0   6     1474.50     1165.57    145.40 o 
 -11   1   6     1329.68     1309.97    236.30 o 
 -10   1   6     1506.46     1448.84    359.63 o 
  -9   1   6      376.94      378.87    138.88 o 
  -8   1   6      736.93      913.17    179.80 o 
  -7   1   6     2931.44     2812.71    230.42 o 
  -6   1   6     1384.45     1489.32    143.39 o 
  -5   1   6      181.14      113.91     72.72 o 
  -4   1   6      551.42      495.46     55.65 o 
  -3   1   6     2242.96     2231.54     88.56 o 
  -2   1   6    11719.39    10841.32    209.53 o 
  -1   1   6     1883.32     1649.35     77.40 o 
   0   1   6     3634.48     3355.03     85.95 o 
   1   1   6     5830.14     6073.03    108.23 o 
   2   1   6     2286.17     2260.62     70.45 o 
   3   1   6      206.76      161.86     31.98 o 
   4   1   6     1911.63     2089.02     78.80 o 
   5   1   6    10113.82    10119.76    321.89 o 
   6   1   6     5016.28     4932.35    165.21 o 
   7   1   6     1150.71     1252.92    109.01 o 
   8   1   6      136.57      157.29     55.44 o 
   9   1   6      794.75      818.04    102.05 o 
  10   1   6     2147.57     1810.17    166.01 o 
  11   1   6     1200.16     1076.89    138.41 o 
  12   1   6      861.49      865.41    315.39 o 
 -11   2   6      576.57      528.16    175.48 o 
 -10   2   6      883.13     1005.83    206.40 o 
  -9   2   6      538.39      507.09    154.53 o 
  -8   2   6       39.67       33.21    101.44 o 
  -7   2   6     2576.18     2562.06    232.07 o 
  -6   2   6     3703.11     3833.34    188.11 o 
  -5   2   6     2336.49     2109.33    143.47 o 
  -4   2   6     1594.50     1493.47     85.94 o 
  -3   2   6     1282.91     1168.18     72.74 o 
  -2   2   6    19731.87    19685.61    258.16 o 
  -1   2   6    18522.29    18193.67    280.36 o 
   0   2   6    12275.76    12238.76    150.76 o 
   1   2   6      670.23      717.84     48.58 o 
   2   2   6       72.43      100.42     28.08 o 
   3   2   6      582.34      489.97     42.85 o 
   4   2   6     5460.66     5507.75    118.13 o 
   5   2   6    10303.83    10398.94    172.95 o 
   6   2   6     5679.75     5597.50    140.20 o 
   7   2   6     4980.51     4840.04    142.14 o 
   8   2   6     1666.24     1658.89    122.30 o 
   9   2   6      470.68      404.30     81.23 o 
  10   2   6      992.51     1144.45    122.17 o 
  11   2   6     1190.82      947.14    290.39 o 
 -11   3   6      175.12      143.01    140.98 o 
 -10   3   6      244.55      405.23    148.72 o 
  -9   3   6     1837.78     2069.23    255.26 o 
  -8   3   6     4696.38     4980.29    309.82 o 
  -7   3   6     2420.84     2766.66    240.69 o 
  -6   3   6     2019.85     1925.19    197.37 o 
  -5   3   6     3277.00     3134.47    123.30 o 
  -4   3   6     1447.63     1319.95     82.27 o 
  -3   3   6      914.82      843.04     63.70 o 
  -2   3   6     1522.91     1431.46     71.54 o 
  -1   3   6    18968.80    18815.29    236.46 o 
   0   3   6     9230.01     9795.70    185.42 o 
   1   3   6      805.34      887.81     51.77 o 
   2   3   6      917.23      972.09     53.88 o 
   3   3   6    18181.87    18713.57    212.95 o 
   4   3   6     7656.08     7379.47    130.56 o 
   5   3   6     4859.77     5187.58    122.93 o 
   6   3   6     3240.50     3245.65    109.68 o 
   7   3   6      623.24      835.77     92.10 o 
   8   3   6     1176.31     1154.34    111.39 o 
   9   3   6     1129.53     1115.56    116.37 o 
  10   3   6      429.01      456.51     92.96 o 
  11   3   6      357.36      172.12    184.62 o 
  12   3   6      584.28      744.25    230.78 o 
 -11   4   6      884.74      736.19    182.91 o 
 -10   4   6      517.82      534.65    159.94 o 
  -9   4   6     1466.83     1546.98    233.19 o 
  -8   4   6     7012.25     7286.40    367.04 o 
  -7   4   6     2705.37     2476.31    238.98 o 
  -6   4   6     1269.63     1233.97    123.61 o 
  -5   4   6      306.42      219.55     62.17 o 
  -4   4   6     1017.08     1001.57     71.52 o 
  -3   4   6     4138.94     4094.59    116.58 o 
  -2   4   6      922.08      909.55     56.71 o 
  -1   4   6     1368.67     1280.80     64.43 o 
   0   4   6     1008.42      962.62     57.52 o 
   1   4   6     8315.70     8652.30    166.96 o 
   2   4   6     2280.62     2045.57     87.80 o 
   3   4   6     3659.92     3605.58    116.18 o 
   4   4   6    14098.67    14708.73    317.14 o 
   5   4   6     6944.39     7086.72    179.84 o 
   6   4   6      869.69      836.74     87.41 o 
   7   4   6       46.53       94.90     52.18 o 
   8   4   6      483.69      598.22     91.58 o 
   9   4   6     2250.70     2350.83    146.53 o 
  10   4   6      539.73      420.68    170.68 o 
  11   4   6      114.91      239.98    124.66 o 
  12   4   6      702.00      858.68    244.24 o 
 -11   5   6      595.46      648.38    193.76 o 
 -10   5   6     1766.46     2076.88    269.04 o 
  -9   5   6     1067.65     1176.49    214.85 o 
  -8   5   6     2066.12     2314.54    251.03 o 
  -7   5   6     1425.23     1545.69    203.86 o 
  -6   5   6      197.74      205.31     74.04 o 
  -5   5   6       72.99       91.58     56.52 o 
  -4   5   6     1360.43     1401.68    111.09 o 
  -3   5   6    10456.57    10202.70    250.56 o 
  -2   5   6     4636.35     4475.75    152.49 o 
  -1   5   6      596.50      535.25     44.93 o 
   0   5   6     3048.21     3018.64     91.07 o 
   1   5   6     2780.39     2691.83     83.78 o 
   2   5   6     6437.08     6152.37    163.25 o 
   3   5   6     1177.41     1118.11     92.99 o 
   4   5   6     2747.66     2723.26    116.53 o 
   5   5   6      986.30     1023.41     89.88 o 
   6   5   6      852.00      983.77     97.84 o 
   7   5   6     1357.98     1514.22    121.96 o 
   8   5   6      807.18      972.66    114.26 o 
   9   5   6      710.64      827.34    113.95 o 
  10   5   6      736.43      952.09    182.56 o 
  11   5   6      380.62      509.63    156.38 o 
  12   5   6      286.07      344.30    144.59 o 
 -11   6   6      119.84       95.39    124.98 o 
 -10   6   6      949.28      905.85    201.36 o 
  -9   6   6     2279.75     2192.69    263.52 o 
  -8   6   6     1912.27     1922.61    235.67 o 
  -7   6   6      867.43      713.15    116.36 o 
  -6   6   6       46.52       52.78     58.68 o 
  -5   6   6     1606.20     1537.40    131.30 o 
  -4   6   6     3031.13     2984.45    150.81 o 
  -3   6   6     2215.85     2152.07    122.91 o 
  -2   6   6     8706.45     8166.69    206.72 o 
  -1   6   6    16816.06    16958.07    231.92 o 
   0   6   6     3719.56     3752.19    103.84 o 
   1   6   6      519.48      541.61     48.60 o 
   2   6   6      837.83      848.88     80.59 o 
   3   6   6     2387.51     2087.78    116.61 o 
   4   6   6      919.37      845.47     81.86 o 
   5   6   6      259.57      338.95     67.88 o 
   6   6   6     2551.96     2531.85    135.09 o 
   7   6   6     3203.00     3437.46    162.89 o 
   8   6   6     1622.20     1536.79    133.35 o 
   9   6   6      291.92      302.31    123.98 o 
  10   6   6       51.64       73.90    105.60 o 
  11   6   6      713.91      769.23    173.19 o 
  12   6   6      660.28      969.04    205.61 o 
 -10   7   6      211.79      147.47    120.94 o 
  -9   7   6     1900.60     1977.32    253.82 o 
  -8   7   6     3426.60     3515.45    270.72 o 
  -7   7   6     1901.59     1991.80    172.87 o 
  -6   7   6     2368.26     2289.59    167.21 o 
  -5   7   6      577.25      659.86    102.33 o 
  -4   7   6     3653.76     3287.54    162.12 o 
  -3   7   6     6744.83     6953.04    212.96 o 
  -2   7   6      913.43      867.66     90.36 o 
  -1   7   6     3854.35     3814.36    144.59 o 
   0   7   6     1825.09     1771.15     79.66 o 
   1   7   6      545.92      535.95     69.38 o 
   2   7   6      253.88      286.58     61.58 o 
   3   7   6     2579.75     2171.73    168.74 o 
   4   7   6     1588.87     1511.53    119.48 o 
   5   7   6     1739.56     1622.40    133.88 o 
   6   7   6      950.76     1134.81    110.21 o 
   7   7   6     4767.46     4656.44    211.63 o 
   8   7   6     2750.80     2819.08    159.33 o 
   9   7   6       77.67       76.74    109.48 o 
  10   7   6       23.00       62.33    109.11 o 
  11   7   6      738.00      814.58    184.26 o 
 -10   8   6     1246.36     1202.16    222.62 o 
  -9   8   6     1621.64     1792.89    241.77 o 
  -8   8   6     1749.23     1726.42    177.43 o 
  -7   8   6     1988.17     1871.26    172.43 o 
  -6   8   6     2964.92     2868.59    180.55 o 
  -5   8   6      473.76      405.00     94.74 o 
  -4   8   6       77.23       94.94     64.00 o 
  -3   8   6     1030.12     1009.36    107.04 o 
  -2   8   6     9004.63     9414.68    240.05 o 
  -1   8   6     2165.98     2207.32    120.75 o 
   0   8   6     3072.32     3054.62    129.01 o 
   1   8   6     5027.18     4604.67    143.71 o 
   2   8   6     5315.05     5427.08    180.84 o 
   3   8   6     3290.89     3091.21    165.85 o 
   4   8   6     1320.33     1248.84    142.77 o 
   5   8   6     6368.67     5974.03    270.19 o 
   6   8   6     4472.49     4487.42    210.85 o 
   7   8   6     1306.17     1484.94    150.34 o 
   8   8   6      912.68      766.35    160.99 o 
   9   8   6      173.08      198.44    119.62 o 
  10   8   6      355.88      478.51    148.25 o 
  11   8   6      671.09      775.95    282.22 o 
 -10   9   6     1859.36     2000.79    304.82 o 
  -9   9   6     1952.09     2175.68    257.52 o 
  -8   9   6      547.37      560.11    120.23 o 
  -7   9   6      346.67      379.45    105.05 o 
  -6   9   6     1037.37     1289.48    148.22 o 
  -5   9   6     1157.70     1143.33    135.01 o 
  -4   9   6     2017.55     2056.22    152.56 o 
  -3   9   6      504.11      537.21     89.86 o 
  -2   9   6     3790.85     3567.97    225.83 o 
  -1   9   6     5630.36     5599.81    168.47 o 
   0   9   6     3213.65     3138.57    116.19 o 
   1   9   6     7739.03     7784.23    169.46 o 
   2   9   6     3044.87     2706.20    141.41 o 
   3   9   6     1901.17     1975.02    135.01 o 
   4   9   6      364.71      358.52     89.83 o 
   5   9   6      751.40      781.78    116.50 o 
   6   9   6     4758.58     4641.64    218.98 o 
   7   9   6     2183.43     2530.29    302.41 o 
   8   9   6      526.93      558.36    156.63 o 
   9   9   6      158.03      156.67    108.10 o 
  10   9   6      466.60      420.59    174.04 o 
  11   9   6      941.80     1007.51    210.75 o 
 -10  10   6      367.02      403.86    202.89 o 
  -9  10   6      913.62      931.12    150.02 o 
  -8  10   6     1153.10     1124.01    160.61 o 
  -7  10   6      159.81      120.96     83.52 o 
  -6  10   6      454.32      587.34    119.70 o 
  -5  10   6     2187.81     2317.51    167.12 o 
  -4  10   6     2549.30     2506.21    165.53 o 
  -3  10   6      945.92     1005.21    116.50 o 
  -2  10   6      944.63      986.02    108.94 o 
  -1  10   6    11748.00    11515.31    276.25 o 
   0  10   6     9271.88     9295.14    206.15 o 
   1  10   6     3778.72     3716.67    169.68 o 
   2  10   6      198.82      249.28     76.92 o 
   3  10   6      112.92       89.12     63.98 o 
   4  10   6      931.35     1091.10    126.50 o 
   5  10   6     2092.56     1889.56    160.24 o 
   6  10   6     1518.81     1702.61    160.32 o 
   7  10   6     1160.45     1357.13    201.45 o 
   8  10   6      672.69      649.65    170.84 o 
   9  10   6      284.62      302.63    173.56 o 
  10  10   6      668.36      860.06    190.93 o 
  -9  11   6      489.04      404.41    115.93 o 
  -8  11   6      960.68      897.69    143.68 o 
  -7  11   6     2453.02     2642.19    202.97 o 
  -6  11   6     2132.29     2281.61    194.15 o 
  -5  11   6     1885.99     2036.89    211.34 o 
  -4  11   6     2362.04     2301.11    207.21 o 
  -3  11   6     1582.09     1714.54    148.77 o 
  -2  11   6     1745.09     1727.04    140.88 o 
  -1  11   6     1101.07     1116.83    113.26 o 
   0  11   6     3173.00     3014.12    153.60 o 
   1  11   6     1730.30     1822.78    133.97 o 
   2  11   6      839.35      845.05    111.25 o 
   3  11   6       49.99       94.63     67.89 o 
   4  11   6     1341.86     1346.86    138.76 o 
   5  11   6     5457.25     5560.32    238.18 o 
   6  11   6     1877.08     1759.65    362.99 o 
   7  11   6      761.30      781.17    172.11 o 
   8  11   6      182.02       95.57    118.56 o 
   9  11   6      246.10      348.40    167.79 o 
  10  11   6      371.51      464.38    163.31 o 
  -9  12   6      416.35      416.95    159.34 o 
  -8  12   6      729.10      596.12    134.27 o 
  -7  12   6     3860.92     4053.10    240.87 o 
  -6  12   6     2033.00     2191.14    193.80 o 
  -5  12   6      187.89      202.59     87.96 o 
  -4  12   6      181.53      252.43     94.79 o 
  -3  12   6      775.97      817.14    122.67 o 
  -2  12   6     3622.62     3703.14    190.66 o 
  -1  12   6     2256.10     2244.41    151.66 o 
   0  12   6     1990.23     2091.20    178.97 o 
   1  12   6      328.80      313.22     84.57 o 
   2  12   6      877.90      886.51    117.87 o 
   3  12   6      701.16      732.87    114.40 o 
   4  12   6     1049.05      877.97    124.89 o 
   5  12   6     2726.10     2798.57    187.15 o 
   6  12   6     1832.49     1659.66    280.78 o 
   7  12   6      929.65      832.57    187.25 o 
   8  12   6      130.68      102.34    126.08 o 
   9  12   6      172.42      152.67    157.16 o 
  -8  13   6     1055.35      920.18    213.25 o 
  -7  13   6     1623.06     1810.58    195.28 o 
  -6  13   6      821.05      886.28    141.59 o 
  -5  13   6      256.25      248.43     95.85 o 
  -4  13   6      142.20      116.52     80.91 o 
  -3  13   6      956.04     1040.51    135.33 o 
  -2  13   6     3839.90     3944.74    200.48 o 
  -1  13   6     4410.08     4257.07    200.77 o 
   0  13   6     3071.24     3058.55    216.06 o 
   1  13   6     1455.48     1477.10    170.99 o 
   2  13   6      810.25      813.75    117.64 o 
   3  13   6     2220.76     2319.92    170.41 o 
   4  13   6      797.59      762.02    123.68 o 
   5  13   6      343.89      405.85    127.50 o 
   6  13   6      582.60      704.32    167.04 o 
   7  13   6      717.13      607.18    161.30 o 
   8  13   6      652.27      494.72    174.82 o 
  -7  14   6     1252.62     1371.78    245.34 o 
  -6  14   6      389.36      334.69    104.26 o 
  -5  14   6      372.84      406.14    112.17 o 
  -4  14   6      768.37      816.97    137.44 o 
  -3  14   6     1261.28     1269.71    146.70 o 
  -2  14   6     2392.48     2654.42    174.80 o 
  -1  14   6     2462.81     2494.80    208.78 o 
   0  14   6     2027.07     2080.22    208.57 o 
   1  14   6      932.93      863.65    149.78 o 
   2  14   6      105.53      175.86     96.12 o 
   3  14   6      193.97      139.22     82.50 o 
   4  14   6     1566.60     1592.83    161.17 o 
   5  14   6      788.46      700.58    160.35 o 
   6  14   6       51.94       27.14     87.57 o 
   7  14   6      709.47      606.46    159.28 o 
   8  14   6     1223.46     1203.78    212.99 o 
  -6  15   6      660.04      632.45    181.40 o 
  -5  15   6      247.95      295.56     93.28 o 
  -4  15   6     1072.02     1109.81    148.89 o 
  -3  15   6     2225.13     2144.08    185.41 o 
  -2  15   6     2037.57     2199.38    205.08 o 
  -1  15   6     1056.68     1326.77    182.59 o 
   0  15   6      767.21      974.64    161.78 o 
   1  15   6      296.80      257.76    129.81 o 
   2  15   6      187.02      270.36     97.95 o 
   3  15   6      262.12      313.07    103.86 o 
   4  15   6     1465.51     1670.43    225.61 o 
   5  15   6     1167.09     1205.31    205.29 o 
   6  15   6      746.50      771.05    220.20 o 
   7  15   6     1139.23      972.11    293.28 o 
  -5  16   6      825.22      772.27    206.60 o 
  -4  16   6      264.46      225.37    113.18 o 
  -3  16   6      474.12      466.03    115.00 o 
  -2  16   6     1294.78     1262.21    179.07 o 
  -1  16   6     1600.12     1682.97    199.86 o 
   0  16   6      362.13      435.58    112.67 o 
   1  16   6      490.52      467.88    114.73 o 
   2  16   6     1475.27     1681.73    203.60 o 
   3  16   6     1028.50      921.18    223.08 o 
   4  16   6      351.34      417.32    165.39 o 
   5  16   6      422.29      274.17    125.62 o 
   6  16   6     1482.30     1661.59    376.93 o 
  -4  17   6      714.27      770.21    225.97 o 
  -3  17   6      315.79      350.01    142.31 o 
  -2  17   6      416.48      340.47    104.60 o 
  -1  17   6     1504.34     1674.65    207.41 o 
   0  17   6     2214.33     2086.69    222.32 o 
   1  17   6     1273.34     1418.11    189.71 o 
   2  17   6     1132.16     1227.67    214.91 o 
   3  17   6     1109.12      967.34    225.97 o 
   4  17   6      568.74      526.94    185.58 o 
  -1  18   6      601.53      657.75    241.83 o 
   0  18   6     1977.41     1993.58    229.91 o 
   1  18   6     1632.83     1564.50    204.25 o 
  -1 -13   7      753.64      758.68    191.74 o 
   0 -13   7       24.60      104.76    148.79 o 
   1 -13   7       69.36       81.49    146.10 o 
   2 -13   7      545.66      586.56    279.82 o 
   3 -13   7      693.71      779.83    304.82 o 
   4 -13   7      496.07      524.05    262.51 o 
  -3 -12   7      511.11      605.82    184.31 o 
  -2 -12   7      425.82      383.97    168.79 o 
  -1 -12   7      335.84      355.89    165.16 o 
   0 -12   7      294.71      471.26    165.48 o 
   1 -12   7      462.07      271.16    233.66 o 
   2 -12   7      565.29      600.09    169.52 o 
   4 -12   7      939.95      925.81    181.52 o 
   5 -12   7      452.61      414.00    134.41 o 
   6 -12   7      667.83      801.67    178.81 o 
  -4 -11   7      291.60      281.03    172.00 o 
  -3 -11   7      519.38      761.52    192.81 o 
  -2 -11   7      311.79      479.86    165.22 o 
  -1 -11   7      722.35      935.94    194.64 o 
   0 -11   7     2248.70     2209.37    250.67 o 
   1 -11   7     2825.51     2819.56    423.09 o 
   2 -11   7     1017.47     1060.65    197.13 o 
   3 -11   7      131.25      109.44    125.06 o 
   4 -11   7      218.36      263.77    117.20 o 
   5 -11   7     1853.07     1767.58    228.72 o 
   6 -11   7     1784.50     1920.00    249.75 o 
   7 -11   7      525.62      604.17    146.50 o 
  -5 -10   7      143.37      252.07    167.67 o 
  -4 -10   7      535.77      685.74    185.80 o 
  -3 -10   7     1411.38     1550.49    225.86 o 
  -2 -10   7     1485.74     1602.39    223.59 o 
  -1 -10   7     1184.02     1337.59    210.44 o 
   0 -10   7     1970.57     1818.62    232.20 o 
   1 -10   7     2676.67     2834.21    257.37 o 
   2 -10   7     1085.38     1246.99    203.89 o 
   3 -10   7      235.33      209.66     76.60 o 
   4 -10   7      289.59      264.09     98.46 o 
   5 -10   7     1638.24     1885.91    231.03 o 
   6 -10   7     2179.44     2135.54    240.34 o 
   7 -10   7      603.03      751.28    165.78 o 
   8 -10   7       74.60      -20.85     71.16 o 
  -6  -9   7      286.71      389.17    111.46 o 
  -5  -9   7     1167.00     1164.15    200.51 o 
  -4  -9   7      993.23     1198.10    210.02 o 
  -3  -9   7      378.14      302.52    141.12 o 
  -2  -9   7     2510.22     2558.60    254.17 o 
  -1  -9   7     3099.45     3253.26    260.37 o 
   0  -9   7     1830.04     1841.50    224.37 o 
   1  -9   7      211.38      151.29    122.88 o 
   2  -9   7      310.32      290.64     86.03 o 
   3  -9   7      878.56      873.95    124.90 o 
   4  -9   7      996.57      956.88    133.49 o 
   5  -9   7     2192.67     2216.74    182.82 o 
   6  -9   7     2251.05     2311.81    247.85 o 
   7  -9   7     1259.91     1124.61    186.30 o 
   8  -9   7      432.38      547.06    137.70 o 
   9  -9   7      150.08       83.68     77.38 o 
  -7  -8   7      844.76      829.81    172.20 o 
  -6  -8   7      503.49      600.96    121.76 o 
  -5  -8   7      463.85      454.84    117.73 o 
  -4  -8   7     1238.16     1184.08    151.46 o 
  -3  -8   7     1097.47     1037.93    193.83 o 
  -2  -8   7     2033.13     2191.39    237.51 o 
  -1  -8   7     2146.18     2058.71    222.03 o 
   0  -8   7     1291.20     1388.37    192.76 o 
   1  -8   7      366.66      340.33    128.68 o 
   2  -8   7       38.12       33.38     54.08 o 
   3  -8   7     1665.29     1684.54    150.49 o 
   4  -8   7     3173.89     2899.48    181.58 o 
   5  -8   7     2663.29     2817.04    184.22 o 
   6  -8   7      344.22      436.71    133.99 o 
   7  -8   7      393.37      424.63    127.70 o 
   8  -8   7      988.54      975.99    181.91 o 
   9  -8   7      270.60      116.62     82.53 o 
  10  -8   7      118.12      138.02    112.53 o 
  -8  -7   7     1374.05     1231.57    283.66 o 
  -7  -7   7     1366.34     1481.00    182.51 o 
  -6  -7   7     1303.39     1294.01    166.56 o 
  -5  -7   7       29.46       67.42     92.35 o 
  -4  -7   7      257.66      315.31    103.10 o 
  -3  -7   7     1163.58      993.56    131.24 o 
  -2  -7   7      422.71      440.57    100.17 o 
  -1  -7   7     2956.65     2745.36    232.20 o 
   0  -7   7     3233.94     3214.80    240.35 o 
   1  -7   7     1089.13     1151.30    121.44 o 
   2  -7   7      451.02      459.88     91.53 o 
   3  -7   7     1080.26     1115.08    125.51 o 
   4  -7   7     2085.17     2061.33    158.17 o 
   5  -7   7     2557.62     2422.83    170.77 o 
   6  -7   7      206.91      239.35     82.77 o 
   7  -7   7       31.98       32.43     76.84 o 
   8  -7   7      261.21      318.01    106.56 o 
   9  -7   7      736.96      637.80    160.33 o 
  10  -7   7      890.51      905.66    188.72 o 
  -8  -6   7      743.97      829.54    142.32 o 
  -7  -6   7      827.78      867.99    145.04 o 
  -6  -6   7      563.42      577.11    125.01 o 
  -5  -6   7      386.25      405.13    111.55 o 
  -4  -6   7       35.66      -50.87     74.81 o 
  -3  -6   7     1771.00     1639.02    154.43 o 
  -2  -6   7     7456.67     7205.74    250.76 o 
  -1  -6   7     2279.71     2421.66    154.21 o 
   0  -6   7     2093.65     2311.08    211.73 o 
   1  -6   7      558.64      710.61     97.56 o 
   2  -6   7      879.27      873.44    105.64 o 
   3  -6   7      576.35      618.70     97.58 o 
   4  -6   7     1443.20     1495.44    137.26 o 
   5  -6   7     3309.72     2869.04    172.21 o 
   6  -6   7     2271.04     2355.52    158.25 o 
   7  -6   7      592.80      598.65    113.20 o 
   8  -6   7     1305.68     1265.53    190.15 o 
   9  -6   7      956.29      906.77    213.95 o 
  10  -6   7      568.33      696.97    172.50 o 
  11  -6   7      750.48      645.50    171.52 o 
  -9  -5   7      891.26      843.24    172.04 o 
  -8  -5   7      409.66      552.87    129.44 o 
  -7  -5   7      694.92      701.49    137.01 o 
  -6  -5   7      199.92      207.96    101.95 o 
  -5  -5   7     1457.08     1397.98    158.25 o 
  -4  -5   7     1380.52     1302.76    149.17 o 
  -3  -5   7     1130.41     1308.36    142.18 o 
  -2  -5   7     6187.95     5720.31    219.54 o 
  -1  -5   7     5996.35     5891.59    209.02 o 
   0  -5   7     1890.30     1939.89     96.79 o 
   1  -5   7       96.73      174.59     51.64 o 
   2  -5   7      139.97      191.34     61.29 o 
   3  -5   7      564.98      520.13     86.47 o 
   4  -5   7     2693.49     2848.76    159.55 o 
   5  -5   7      832.87      722.75    108.36 o 
   6  -5   7     1081.54     1068.17    126.28 o 
   7  -5   7     3300.57     3140.98    182.66 o 
   8  -5   7     1840.87     1739.66    167.24 o 
   9  -5   7     1428.69     1438.55    204.28 o 
  10  -5   7      262.27      313.97    129.77 o 
  11  -5   7      782.97      563.02    150.82 o 
  -9  -4   7     1062.31     1133.80    167.01 o 
  -8  -4   7     2362.90     2402.18    284.85 o 
  -7  -4   7     1017.40      997.96    153.21 o 
  -6  -4   7      487.01      428.90    120.68 o 
  -5  -4   7      385.65      421.62    105.25 o 
  -4  -4   7     1750.85     1702.63    160.76 o 
  -3  -4   7     3747.05     3717.75    186.26 o 
  -2  -4   7     1190.27     1196.78    123.82 o 
  -1  -4   7     2257.17     2133.11    131.26 o 
   0  -4   7     2148.92     2169.18     98.14 o 
   1  -4   7      750.16      738.21     85.91 o 
   2  -4   7     3265.66     3294.04    149.78 o 
   3  -4   7     2424.67     2404.43    136.70 o 
   4  -4   7     2443.35     2337.53    141.62 o 
   5  -4   7     2918.65     2948.42    159.85 o 
   6  -4   7      633.50      680.28    105.35 o 
   7  -4   7     4816.28     4837.94    216.19 o 
   8  -4   7     1999.92     1869.48    161.60 o 
   9  -4   7      101.96      144.08    100.47 o 
  10  -4   7      144.69       43.08    125.48 o 
  11  -4   7      296.81      277.89    204.81 o 
  -9  -3   7     1041.72     1340.66    226.14 o 
  -8  -3   7      961.58     1165.54    174.94 o 
  -7  -3   7     1599.85     1409.62    231.17 o 
  -6  -3   7     1178.12     1204.09    153.39 o 
  -5  -3   7      656.17      508.94    111.49 o 
  -4  -3   7      609.34      737.94    122.23 o 
  -3  -3   7     1822.19     1828.78    140.02 o 
  -2  -3   7     4934.83     4962.23    187.42 o 
  -1  -3   7      377.29      324.18     67.67 o 
   0  -3   7      312.72      274.84     46.24 o 
   1  -3   7     2103.93     2008.10     86.24 o 
   2  -3   7     7402.11     6973.90    200.91 o 
   3  -3   7     1682.59     1879.40    117.89 o 
   4  -3   7      282.29      263.43     64.97 o 
   5  -3   7     3568.76     3606.53    166.95 o 
   6  -3   7     3643.73     3465.14    172.95 o 
   7  -3   7     1113.86     1153.34    130.33 o 
   8  -3   7      691.25      674.24    113.00 o 
   9  -3   7      160.35      177.70     88.37 o 
  10  -3   7      529.49      605.71    148.24 o 
  11  -3   7      611.45      617.33    243.28 o 
  12  -3   7      594.01      400.97    237.51 o 
 -10  -2   7     1254.30     1196.07    251.36 o 
  -9  -2   7     1736.53     1974.64    279.10 o 
  -8  -2   7      455.14      666.64    169.12 o 
  -7  -2   7      503.62      544.37    131.88 o 
  -6  -2   7      178.77      286.34    101.27 o 
  -5  -2   7      545.31      601.88    120.44 o 
  -4  -2   7     1389.36     1298.32    136.73 o 
  -3  -2   7     2117.03     2155.43    142.58 o 
  -2  -2   7     7102.38     6279.56    200.64 o 
  -1  -2   7     8505.87     9067.09    190.56 o 
   0  -2   7     6625.44     6271.20    237.19 o 
   1  -2   7     7011.80     7197.06    145.27 o 
   2  -2   7     3663.20     3482.83    141.72 o 
   3  -2   7      568.27      586.44     77.58 o 
   4  -2   7      576.29      595.73     83.31 o 
   5  -2   7      337.02      339.37     70.49 o 
   6  -2   7     5040.40     5080.72    197.26 o 
   7  -2   7     5262.50     4935.13    208.67 o 
   8  -2   7     1950.77     1906.50    158.03 o 
   9  -2   7       86.30      135.02     84.55 o 
  10  -2   7      229.89      286.49     93.80 o 
  11  -2   7     1387.85     1249.07    288.47 o 
 -10  -1   7      435.97      321.13    129.14 o 
  -9  -1   7      787.40     1046.37    256.26 o 
  -8  -1   7     1892.58     2017.02    201.32 o 
  -7  -1   7      824.84      938.37    180.79 o 
  -6  -1   7     1288.12     1359.30    187.90 o 
  -5  -1   7     1536.95     1577.30    152.07 o 
  -4  -1   7     3981.61     3834.24    291.12 o 
  -3  -1   7     7563.71     7247.62    223.87 o 
  -2  -1   7     1104.30     1097.30    126.79 o 
  -1  -1   7     9430.36     9368.82    144.27 o 
   0  -1   7     9527.03     9480.90    147.71 o 
   1  -1   7     5361.03     4973.84    136.62 o 
   2  -1   7      353.68      368.04     63.07 o 
   3  -1   7      570.94      558.63     73.33 o 
   4  -1   7     5308.01     5482.19    180.04 o 
   5  -1   7     1533.52     1436.60    113.29 o 
   6  -1   7     2788.59     2919.42    153.47 o 
   7  -1   7     3636.02     3498.25    172.42 o 
   8  -1   7     2579.56     2391.49    160.68 o 
   9  -1   7      580.34      649.69    117.39 o 
  10  -1   7      272.23      225.82    174.52 o 
  11  -1   7     1082.31      987.53    275.97 o 
  12  -1   7      637.17      456.93    114.20 o 
 -10   0   7      564.34      546.87    162.20 o 
  -9   0   7      333.38      264.39    135.89 o 
  -8   0   7     1843.32     1962.64    245.45 o 
  -7   0   7     3337.65     3531.65    209.04 o 
  -6   0   7     4280.72     4009.38    212.76 o 
  -5   0   7     3366.49     3385.77    184.16 o 
  -4   0   7     2102.29     2008.44    141.82 o 
  -3   0   7     6097.39     6087.19    199.64 o 
  -2   0   7     1523.88     1413.00     92.16 o 
  -1   0   7      310.26      245.46     42.90 o 
   0   0   7     1945.49     1922.87     74.45 o 
   1   0   7     6039.69     5890.33    115.40 o 
   2   0   7     1165.73     1086.71     57.17 o 
   3   0   7      386.85      437.34     65.11 o 
   4   0   7     4876.29     4811.02    164.17 o 
   5   0   7     5381.53     5439.40    140.45 o 
   6   0   7     4472.44     4099.25    173.49 o 
   7   0   7     4450.88     4421.70    188.01 o 
   8   0   7      954.88     1013.82    122.35 o 
   9   0   7      673.01      855.79    231.74 o 
  10   0   7      722.53      659.41    114.37 o 
  11   0   7      278.98      200.87     88.39 o 
  12   0   7      448.25      360.17    105.96 o 
 -10   1   7     1512.12     1425.15    237.71 o 
  -9   1   7      716.63      868.53    190.83 o 
  -8   1   7      806.28      876.99    283.66 o 
  -7   1   7     4235.52     4896.67    305.60 o 
  -6   1   7     2535.81     2366.63    175.64 o 
  -5   1   7     2331.38     2395.77    157.06 o 
  -4   1   7      231.71      250.76     75.03 o 
  -3   1   7      117.10      164.60     40.99 o 
  -2   1   7     5427.44     5149.72    128.88 o 
  -1   1   7      514.22      464.73     54.98 o 
   0   1   7     1467.96     1338.91     66.51 o 
   1   1   7     1190.09     1199.45     62.16 o 
   2   1   7     5648.29     5641.77    111.47 o 
   3   1   7     1807.18     1837.47     71.17 o 
   4   1   7     2569.41     2506.19     87.70 o 
   5   1   7     7055.29     6909.76    147.67 o 
   6   1   7     7496.58     7590.16    165.35 o 
   7   1   7     2185.25     2082.82    103.83 o 
   8   1   7       46.50       34.93     48.92 o 
   9   1   7       45.11        3.26     65.55 o 
  10   1   7     1816.29     1693.39    167.67 o 
  11   1   7     1091.95      891.12    137.32 o 
  12   1   7      224.88      401.93    273.08 o 
 -10   2   7      824.42     1030.68    208.90 o 
  -9   2   7      915.31      841.82    183.48 o 
  -8   2   7      599.79      641.51    158.71 o 
  -7   2   7     1492.48     1568.78    206.60 o 
  -6   2   7     1457.41     1598.28    198.19 o 
  -5   2   7      209.05      255.86     81.99 o 
  -4   2   7      110.24      103.57     42.65 o 
  -3   2   7       62.77       60.87     38.33 o 
  -2   2   7     3528.00     3124.35    106.59 o 
  -1   2   7     7496.36     7330.41    147.59 o 
   0   2   7     9025.85     8645.64    137.97 o 
   1   2   7     8717.09     9429.11    143.44 o 
   2   2   7     1377.11     1686.12     69.61 o 
   3   2   7     1050.94      934.63     57.75 o 
   4   2   7     2518.21     2596.24     89.08 o 
   5   2   7     3538.05     3432.44    136.89 o 
   6   2   7     2428.17     2470.76    101.10 o 
   7   2   7     1214.11     1261.79     86.54 o 
   8   2   7      834.34      909.50    102.29 o 
   9   2   7      369.98      369.98     81.50 o 
  10   2   7     1047.06     1043.59    138.18 o 
  11   2   7     1423.51     1433.47    160.82 o 
  12   2   7      495.83      652.90    278.85 o 
 -10   3   7       28.02       49.87    112.29 o 
  -9   3   7      443.77      418.11    149.16 o 
  -8   3   7     3549.17     3628.61    289.43 o 
  -7   3   7     2260.63     2498.29    249.19 o 
  -6   3   7      528.33      521.63    135.37 o 
  -5   3   7      319.25      344.68     81.89 o 
  -4   3   7     3778.88     3731.64    124.73 o 
  -3   3   7     2302.40     2211.63     94.94 o 
  -2   3   7     2122.98     1796.33     83.79 o 
  -1   3   7    17771.80    18194.67    225.50 o 
   0   3   7    23407.30    23913.88    301.65 o 
   1   3   7     1151.49     1032.06     58.81 o 
   2   3   7     1969.50     2011.54     74.74 o 
   3   3   7     2118.39     1885.94     73.14 o 
   4   3   7     3685.00     3826.77    102.13 o 
   5   3   7     2762.12     2524.26     91.91 o 
   6   3   7     1610.31     1801.11     89.63 o 
   7   3   7      952.04      981.70     97.36 o 
   8   3   7      838.92      894.52    103.46 o 
   9   3   7     1584.96     1747.08    137.12 o 
  10   3   7     1460.42     1277.77    128.64 o 
  11   3   7      165.06      234.62    219.24 o 
 -10   4   7      136.90      192.13    135.65 o 
  -9   4   7      506.36      658.56    175.90 o 
  -8   4   7     2725.23     2806.31    272.91 o 
  -7   4   7     3741.82     4207.65    282.13 o 
  -6   4   7     2628.56     2388.80    213.70 o 
  -5   4   7     1928.57     2071.06    135.12 o 
  -4   4   7     2414.74     2328.73    100.69 o 
  -3   4   7     2319.68     2229.34     91.80 o 
  -2   4   7     7411.81     7233.45    148.24 o 
  -1   4   7     3343.32     3160.44    100.49 o 
   0   4   7     1623.59     1709.47     76.90 o 
   1   4   7      204.71      330.16     44.10 o 
   2   4   7      435.26      517.73     45.01 o 
   3   4   7     1748.12     1761.06     90.13 o 
   4   4   7     6860.74     6984.22    173.32 o 
   5   4   7     4021.91     3971.67    140.81 o 
   6   4   7     4057.70     3839.98    151.21 o 
   7   4   7     2679.31     2729.99    141.18 o 
   8   4   7     1700.06     1677.07    129.51 o 
   9   4   7     1970.98     1935.74    144.74 o 
  10   4   7      611.94      669.71    108.05 o 
  11   4   7       25.20       76.93    214.43 o 
  12   4   7      148.42      284.62    156.74 o 
 -10   5   7     1033.59      900.66    199.95 o 
  -9   5   7     1687.20     1595.58    238.31 o 
  -8   5   7     3352.80     3215.27    272.28 o 
  -7   5   7     3174.04     3054.41    249.19 o 
  -6   5   7     2027.28     1962.54    149.05 o 
  -5   5   7     2808.77     2789.44    154.18 o 
  -4   5   7      404.31      380.60     74.94 o 
  -3   5   7     3747.73     3579.56    151.96 o 
  -2   5   7     5276.46     5260.38    156.04 o 
  -1   5   7     2929.18     2756.54     93.10 o 
   0   5   7     4665.34     4497.21    114.97 o 
   1   5   7     2603.72     2577.71     87.97 o 
   2   5   7     6881.50     6497.86    153.63 o 
   3   5   7    11791.74    12409.49    216.45 o 
   4   5   7     3181.63     3005.01    122.84 o 
   5   5   7      534.16      612.66     77.10 o 
   6   5   7     5180.25     5305.78    180.00 o 
   7   5   7     7001.66     7006.39    352.27 o 
   8   5   7     3126.06     3125.04    164.29 o 
   9   5   7      505.13      518.89     99.87 o 
  10   5   7       39.95       97.11    127.10 o 
  11   5   7       86.28       29.81    175.00 o 
  12   5   7      194.49      230.78    156.74 o 
 -10   6   7      447.14      593.21    172.03 o 
  -9   6   7     1984.37     2175.33    264.63 o 
  -8   6   7     4006.11     3907.08    297.81 o 
  -7   6   7     3238.20     2917.70    249.19 o 
  -6   6   7      289.31      197.43     78.02 o 
  -5   6   7     1503.24     1486.72    135.33 o 
  -4   6   7      574.26      582.06     91.10 o 
  -3   6   7     1107.33      966.54     98.28 o 
  -2   6   7     3028.50     2842.77    134.01 o 
  -1   6   7     5690.84     5711.74    129.32 o 
   0   6   7     6484.44     6188.90    135.65 o 
   1   6   7     4643.65     4649.03    133.24 o 
   2   6   7     6593.25     6332.92    178.85 o 
   3   6   7     6262.10     6380.06    212.35 o 
   4   6   7     2324.12     2147.47    111.05 o 
   5   6   7       62.85       68.67     50.55 o 
   6   6   7      759.54      866.34     96.40 o 
   7   6   7     2659.14     2556.81    150.05 o 
   8   6   7     1218.46     1445.83    131.25 o 
   9   6   7      806.90      797.58    114.23 o 
  10   6   7      158.64      183.66    191.35 o 
  11   6   7      252.99      347.65    135.72 o 
  12   6   7      787.03      964.99    198.80 o 
 -10   7   7      341.62      480.58    154.33 o 
  -9   7   7      939.47      827.28    178.17 o 
  -8   7   7     1967.33     2171.67    253.27 o 
  -7   7   7     2791.65     2486.77    184.17 o 
  -6   7   7      795.25      827.98    122.38 o 
  -5   7   7      130.50      152.83     72.54 o 
  -4   7   7     1637.00     1673.22    133.27 o 
  -3   7   7     3751.47     3577.35    163.45 o 
  -2   7   7     1825.33     1731.40    115.10 o 
  -1   7   7     1037.62     1054.72     65.39 o 
   0   7   7     5337.45     4964.26    125.81 o 
   1   7   7     4455.26     4344.39    115.89 o 
   2   7   7     9983.49     9906.22    228.05 o 
   3   7   7       57.84       55.28     52.09 o 
   4   7   7      592.27      547.27     85.98 o 
   5   7   7     2925.39     2702.58    137.34 o 
   6   7   7     1051.49     1055.83    110.95 o 
   7   7   7     2504.18     2728.90    156.15 o 
   8   7   7     1424.82     1536.93    134.04 o 
   9   7   7      908.78     1149.07    263.47 o 
  10   7   7      129.62      268.58    120.89 o 
  11   7   7      127.75      180.76    126.41 o 
 -10   8   7      751.09      737.17    198.17 o 
  -9   8   7     1026.96      972.62    186.60 o 
  -8   8   7      784.43      841.60    178.20 o 
  -7   8   7      781.04      909.78    135.10 o 
  -6   8   7     3048.05     3077.13    183.00 o 
  -5   8   7     3520.56     3514.48    189.96 o 
  -4   8   7      420.78      421.95     89.27 o 
  -3   8   7     2222.14     2172.11    140.31 o 
  -2   8   7     7890.85     7879.84    224.39 o 
  -1   8   7     3102.88     3108.54    142.05 o 
   0   8   7      465.03      437.91     54.61 o 
   1   8   7      184.16      137.71     53.26 o 
   2   8   7      741.01      716.28     87.20 o 
   3   8   7      982.49      973.37    104.21 o 
   4   8   7       83.22       90.60     63.47 o 
   5   8   7     3192.98     3104.81    173.71 o 
   6   8   7     6396.97     6212.61    242.82 o 
   7   8   7     1162.92     1335.68    173.04 o 
   8   8   7     1069.97     1037.01    119.85 o 
   9   8   7      362.20      419.29    137.50 o 
  10   8   7      266.70      281.66    127.81 o 
  11   8   7      560.00      397.00    161.92 o 
 -10   9   7      770.13      935.17    182.08 o 
  -9   9   7     2457.25     2509.44    273.76 o 
  -8   9   7     1862.80     2030.17    193.65 o 
  -7   9   7      438.85      420.11    111.68 o 
  -6   9   7     1233.21     1395.23    155.22 o 
  -5   9   7     2711.72     2766.81    177.84 o 
  -4   9   7      731.31      763.32    109.01 o 
  -3   9   7       48.72       26.28     61.10 o 
  -2   9   7       54.49       42.52     54.37 o 
  -1   9   7     4492.87     4304.13    171.44 o 
   0   9   7     2916.06     3024.44    139.35 o 
   1   9   7     5838.29     5283.91    163.83 o 
   2   9   7     2030.32     2065.13    165.18 o 
   3   9   7     2630.29     2322.66    142.77 o 
   4   9   7      719.41      745.70    128.58 o 
   5   9   7      167.34      207.61     99.33 o 
   6   9   7     5730.52     5200.06    278.56 o 
   7   9   7     3089.59     3173.82    194.43 o 
   8   9   7      635.06      698.09    184.62 o 
   9   9   7      116.49        6.25     98.34 o 
  10   9   7      147.60      318.44    135.37 o 
  11   9   7      538.52      691.10    183.87 o 
  -9  10   7      341.96      411.08    127.81 o 
  -8  10   7     1985.24     2173.70    203.36 o 
  -7  10   7     1582.24     1654.74    173.09 o 
  -6  10   7     1904.35     2012.84    181.50 o 
  -5  10   7     1649.08     1710.78    162.96 o 
  -4  10   7     1216.93     1223.02    133.46 o 
  -3  10   7      770.79      745.36    108.67 o 
  -2  10   7       51.67       58.37     56.86 o 
  -1  10   7     3550.23     3322.27    213.12 o 
   0  10   7     8474.50     8187.96    186.24 o 
   1  10   7     7587.15     7761.91    228.06 o 
   2  10   7     3336.28     2960.64    159.86 o 
   3  10   7      142.25      176.20     75.48 o 
   4  10   7     2896.22     2517.91    167.39 o 
   5  10   7     4114.43     4015.60    207.21 o 
   6  10   7     1397.34     1341.43    149.34 o 
   7  10   7      971.04      973.53    138.98 o 
   8  10   7      239.97      215.94    127.96 o 
   9  10   7      172.65      205.62    143.07 o 
  10  10   7      317.00      348.73    144.16 o 
  -9  11   7      155.52      172.49     88.36 o 
  -8  11   7      657.87      677.49    134.84 o 
  -7  11   7     1847.19     1902.11    188.84 o 
  -6  11   7     1599.71     1689.23    174.85 o 
  -5  11   7      897.84      953.30    136.75 o 
  -4  11   7     1076.97     1080.26    134.11 o 
  -3  11   7     1900.18     2096.96    222.60 o 
  -2  11   7     2521.01     2594.61    163.23 o 
  -1  11   7     3539.33     3535.95    173.67 o 
   0  11   7     4904.26     4795.63    187.92 o 
   1  11   7     6330.97     6112.68    212.82 o 
   2  11   7     1837.09     1991.06    144.86 o 
   3  11   7      166.04      217.23     85.76 o 
   4  11   7       39.65       52.00     69.91 o 
   5  11   7     1451.57     1267.23    144.27 o 
   6  11   7     2311.73     2570.01    185.26 o 
   7  11   7      452.65      436.93    153.98 o 
   8  11   7      621.07      644.84    169.02 o 
   9  11   7      743.04      721.02    190.83 o 
  10  11   7      622.30      598.89    193.76 o 
  -8  12   7      531.02      597.68    125.92 o 
  -7  12   7     2016.08     1959.76    196.08 o 
  -6  12   7     2727.29     2868.35    247.88 o 
  -5  12   7      919.90      994.90    177.32 o 
  -4  12   7      226.76      204.01     88.43 o 
  -3  12   7      825.46      908.82    126.71 o 
  -2  12   7     2267.15     2259.65    156.80 o 
  -1  12   7     4806.59     4990.97    207.94 o 
   0  12   7     2310.50     2195.66    191.81 o 
   1  12   7      788.57      789.45    141.98 o 
   2  12   7      120.68       93.14     72.69 o 
   3  12   7      783.42      789.14    114.31 o 
   4  12   7     1799.81     1750.89    157.06 o 
   5  12   7     1519.45     1397.56    153.34 o 
   6  12   7     1476.74     1570.06    213.79 o 
   7  12   7     1394.49     1146.19    275.97 o 
   8  12   7     1194.35      962.54    196.06 o 
   9  12   7      453.94      341.70    158.13 o 
  -8  13   7     1615.36     1919.53    213.44 o 
  -7  13   7     1693.43     1759.49    195.64 o 
  -6  13   7     1403.66     1684.40    185.39 o 
  -5  13   7      687.90      671.81    125.18 o 
  -4  13   7      724.38      852.74    134.94 o 
  -3  13   7      453.30      561.49    114.32 o 
  -2  13   7     1098.13     1172.25    134.72 o 
  -1  13   7     2525.61     2551.92    206.52 o 
   0  13   7     2684.25     2228.83    195.22 o 
   1  13   7      727.77      730.05    137.27 o 
   2  13   7      593.69      505.58    102.61 o 
   3  13   7     2517.86     2570.95    174.74 o 
   4  13   7     2155.63     2025.23    172.29 o 
   5  13   7      993.95     1267.87    149.24 o 
   6  13   7      161.17      106.80    103.37 o 
   7  13   7     1141.27     1133.78    209.84 o 
   8  13   7      999.41      981.43    213.70 o 
   9  13   7      405.93      279.36    195.20 o 
  -7  14   7     1944.22     1960.80    207.23 o 
  -6  14   7     1696.19     1795.97    197.08 o 
  -5  14   7      508.11      439.70    118.06 o 
  -4  14   7      389.36      459.98    137.20 o 
  -3  14   7      354.87      333.81     92.37 o 
  -2  14   7     1922.10     1866.38    204.86 o 
  -1  14   7     1882.27     1747.07    201.20 o 
   0  14   7     1526.14     1557.99    190.15 o 
   1  14   7     2951.16     2863.35    222.31 o 
   2  14   7     1736.88     1606.10    191.29 o 
   3  14   7     1024.31     1028.77    136.78 o 
   4  14   7     1139.93     1226.46    150.23 o 
   5  14   7     1194.28     1207.44    198.24 o 
   6  14   7      231.15      380.12    145.68 o 
   7  14   7       84.69       17.23     83.56 o 
   8  14   7      615.60      746.14    203.82 o 
  -6  15   7      797.52      738.81    141.29 o 
  -5  15   7      188.83      291.85    107.70 o 
  -4  15   7      206.80      302.47     98.70 o 
  -3  15   7      845.42      888.81    160.45 o 
  -2  15   7     2059.30     2158.26    224.61 o 
  -1  15   7     1999.07     2126.41    218.31 o 
   0  15   7     1373.65     1303.99    186.12 o 
   1  15   7     2104.73     2365.70    205.61 o 
   2  15   7      755.02      884.12    161.46 o 
   3  15   7      638.56      650.79    143.07 o 
   4  15   7      348.60      267.72     86.27 o 
   5  15   7       76.62       26.83    162.02 o 
   6  15   7      559.53      395.02    128.20 o 
   7  15   7      713.02      837.78    184.36 o 
  -5  16   7     1438.74     1659.50    194.87 o 
  -4  16   7     1041.33     1220.15    186.45 o 
  -3  16   7      369.00      386.04    106.51 o 
  -2  16   7      982.69     1100.03    177.95 o 
  -1  16   7     2443.65     2484.87    314.43 o 
   0  16   7     1231.64     1243.68    180.60 o 
   1  16   7      717.18      636.16    132.40 o 
   2  16   7     1248.29     1338.85    187.98 o 
   3  16   7      905.77     1079.88    168.56 o 
   4  16   7      203.45      226.93    135.58 o 
   5  16   7       41.55       -6.08    101.93 o 
   6  16   7      489.22      366.28    128.85 o 
  -4  17   7     1530.81     1951.02    355.78 o 
  -3  17   7      864.34      993.13    177.75 o 
  -2  17   7      247.34      335.69    106.77 o 
  -1  17   7      379.22      556.48    127.31 o 
   0  17   7     1002.74     1076.71    171.15 o 
   1  17   7      592.62      599.76    216.83 o 
   2  17   7      661.47      676.06    178.85 o 
   3  17   7      559.95      692.33    198.08 o 
   4  17   7      375.86       99.04    110.58 o 
  -1  18   7       34.81       63.64     73.75 o 
   0  18   7      685.21      893.49    371.65 o 
   1  18   7     2212.04     2601.13    287.03 o 
   2  18   7     1382.85     1559.20    206.22 o 
  -2 -12   8      450.79      378.18    165.19 o 
  -1 -12   8      723.03      739.44    188.34 o 
   0 -12   8     1049.96     1142.51    220.53 o 
   1 -12   8      905.03      717.58    198.48 o 
   2 -12   8      130.40      226.80    155.35 o 
   3 -12   8       79.44      189.43    224.04 o 
   4 -12   8      414.79      280.78    257.70 o 
   5 -12   8      407.44      360.63    129.11 o 
  -3 -11   8      726.49      779.27    197.01 o 
  -2 -11   8      106.56      131.14    146.29 o 
  -1 -11   8       82.40      -14.07    124.37 o 
   0 -11   8      509.06      433.83    167.29 o 
   1 -11   8     1226.29     1191.88    218.61 o 
   2 -11   8     1107.06     1161.40    216.57 o 
   3 -11   8      144.64      166.43    139.47 o 
   4 -11   8      240.14      229.51    105.90 o 
   5 -11   8      940.95     1050.70    196.48 o 
   6 -11   8     1576.70     1670.58    237.03 o 
   7 -11   8      757.72     1280.81    274.05 o 
  -5 -10   8      407.07      481.74    263.47 o 
  -4 -10   8       83.02       93.62    155.63 o 
  -3 -10   8      135.13      187.42    146.75 o 
  -2 -10   8      566.86      606.10    174.05 o 
  -1 -10   8      560.39      549.04    160.75 o 
   0 -10   8     1041.41     1054.92    197.44 o 
   1 -10   8      309.32      525.53    150.41 o 
   2 -10   8      316.33      465.61    150.17 o 
   3 -10   8      326.13      345.11    147.18 o 
   4 -10   8      492.88      478.74    116.58 o 
   5 -10   8      908.46     1129.10    191.53 o 
   6 -10   8     2941.53     3492.35    277.45 o 
   7 -10   8     1376.69     1338.94    208.86 o 
   8 -10   8       21.94      140.52    104.54 o 
  -5  -9   8      207.20      314.31    133.49 o 
  -4  -9   8      125.40      203.89    142.44 o 
  -3  -9   8       59.78       94.21    124.53 o 
  -2  -9   8      489.89      464.03    156.10 o 
  -1  -9   8     3014.91     3001.50    273.21 o 
   0  -9   8     3759.33     3760.06    280.44 o 
   1  -9   8     1416.20     1628.40    216.95 o 
   2  -9   8      304.50      284.62    134.63 o 
   3  -9   8     1270.64     1351.50    150.07 o 
   4  -9   8     1578.10     1740.89    171.50 o 
   5  -9   8      954.42      819.78    129.24 o 
   6  -9   8      810.76      983.59    177.87 o 
   7  -9   8      634.50      717.53    157.99 o 
   8  -9   8      519.22      492.52    137.27 o 
   9  -9   8      626.36      487.68    140.65 o 
  -6  -8   8      563.75      654.94    181.58 o 
  -5  -8   8      177.98      100.70     86.91 o 
  -4  -8   8      560.09      693.91    175.41 o 
  -3  -8   8     1076.89     1052.51    193.03 o 
  -2  -8   8     1443.99     1779.35    225.57 o 
  -1  -8   8     3404.72     3422.47    266.53 o 
   0  -8   8     3099.52     3208.38    286.07 o 
   1  -8   8     2410.86     2357.22    261.55 o 
   2  -8   8       33.41       59.70    104.74 o 
   3  -8   8      201.97      193.48     76.20 o 
   4  -8   8     2129.79     2254.48    174.90 o 
   5  -8   8     2090.32     2332.17    183.84 o 
   6  -8   8      899.43      929.89    137.96 o 
   7  -8   8      588.50      573.66    147.17 o 
   8  -8   8     1250.20     1215.82    197.64 o 
   9  -8   8      987.45      976.43    187.02 o 
  -7  -7   8     1176.81     1164.82    162.79 o 
  -6  -7   8     1987.28     2197.72    205.65 o 
  -5  -7   8      747.17      773.81    132.05 o 
  -4  -7   8      557.58      500.85    122.02 o 
  -3  -7   8      863.50      930.76    180.85 o 
  -2  -7   8     1411.42     1626.44    207.69 o 
  -1  -7   8     2709.45     2840.09    236.27 o 
   0  -7   8     1334.90     1362.93    191.93 o 
   1  -7   8      503.48      567.07    148.68 o 
   2  -7   8      863.95      896.85    119.04 o 
   3  -7   8      588.11      604.49    106.57 o 
   4  -7   8     2174.76     2060.49    163.03 o 
   5  -7   8     2600.93     2701.57    180.73 o 
   6  -7   8     1415.33     1551.37    162.38 o 
   7  -7   8      572.22      568.21    140.60 o 
   8  -7   8      626.52      640.71    152.62 o 
   9  -7   8      493.15      500.08    134.17 o 
  10  -7   8      695.47      605.51    162.76 o 
  -8  -6   8      856.52     1073.42    166.94 o 
  -7  -6   8      790.28      999.58    154.85 o 
  -6  -6   8     1043.17     1097.66    163.69 o 
  -5  -6   8      954.30     1032.85    145.35 o 
  -4  -6   8       32.72       41.20     91.58 o 
  -3  -6   8      131.24      148.57     84.99 o 
  -2  -6   8     1833.57     1697.56    204.25 o 
  -1  -6   8     2993.66     2680.11    227.31 o 
   0  -6   8     1634.72     1793.75    201.60 o 
   1  -6   8      798.80      755.47    101.15 o 
   2  -6   8     1626.51     1779.66    138.00 o 
   3  -6   8     2911.60     3034.06    174.60 o 
   4  -6   8      533.38      636.48    105.56 o 
   5  -6   8     1285.51     1196.89    134.33 o 
   6  -6   8     3069.59     2941.16    184.08 o 
   7  -6   8      817.05      714.95    122.97 o 
   8  -6   8      830.11      767.85    155.48 o 
   9  -6   8      134.53      190.41    103.97 o 
  10  -6   8       83.86      109.73    100.02 o 
  11  -6   8      513.44      524.53    147.54 o 
  -8  -5   8     1730.32     1868.09    199.55 o 
  -7  -5   8      999.52      888.02    158.99 o 
  -6  -5   8      557.84      623.19    131.33 o 
  -5  -5   8      153.84      121.34     91.07 o 
  -4  -5   8      129.45      173.83     90.00 o 
  -3  -5   8      732.71      684.78    119.59 o 
  -2  -5   8     3338.67     3173.94    179.29 o 
  -1  -5   8     7017.25     6560.67    227.88 o 
   0  -5   8     3638.63     3536.14    236.26 o 
   1  -5   8     4916.15     5223.34    205.99 o 
   2  -5   8     1056.00     1017.56    110.49 o 
   3  -5   8     1374.86     1403.39    128.34 o 
   4  -5   8     1383.29     1334.30    131.90 o 
   5  -5   8      759.31      776.82    113.07 o 
   6  -5   8      875.25      910.50    122.80 o 
   7  -5   8      471.38      520.26    110.52 o 
   8  -5   8      705.58      825.97    130.75 o 
   9  -5   8     1303.60     1342.59    200.22 o 
  10  -5   8      196.64       45.97     89.54 o 
  11  -5   8      363.04      394.16    140.39 o 
  -9  -4   8      403.76      711.90    180.10 o 
  -8  -4   8     1297.20     1219.31    198.30 o 
  -7  -4   8     1927.47     1846.06    193.29 o 
  -6  -4   8      560.37      518.01    127.00 o 
  -5  -4   8       85.17       96.22     83.92 o 
  -4  -4   8     1875.56     2020.29    171.28 o 
  -3  -4   8     4606.70     4600.92    213.69 o 
  -2  -4   8     3016.31     2894.54    166.78 o 
  -1  -4   8      600.32      639.58     97.24 o 
   0  -4   8     2708.74     2668.88    138.20 o 
   1  -4   8     2927.96     2890.76    150.24 o 
   2  -4   8     2808.31     2763.48    149.22 o 
   3  -4   8      144.62       82.57     55.59 o 
   4  -4   8      278.98      289.51     77.79 o 
   5  -4   8      345.71      306.14     85.90 o 
   6  -4   8       59.58       28.84     60.21 o 
   7  -4   8     3944.11     3775.28    203.26 o 
   8  -4   8     2530.72     2625.46    183.85 o 
   9  -4   8      894.95      949.74    137.73 o 
  10  -4   8      884.88      829.05    169.96 o 
  11  -4   8      129.14       36.06     92.46 o 
  -9  -3   8      770.84      914.69    232.22 o 
  -8  -3   8      519.97      474.25    149.24 o 
  -7  -3   8     1125.34     1301.60    169.93 o 
  -6  -3   8     1105.81      926.09    145.12 o 
  -5  -3   8     1404.13     1510.13    161.75 o 
  -4  -3   8     1304.18     1179.03    144.88 o 
  -3  -3   8      667.43      729.29    116.68 o 
  -2  -3   8     5635.75     5488.75    208.93 o 
  -1  -3   8     2215.01     1930.84    131.17 o 
   0  -3   8      746.65      829.71     72.03 o 
   1  -3   8      434.21      422.53     56.76 o 
   2  -3   8     2982.14     2894.30    145.37 o 
   3  -3   8     3751.05     3701.99    167.44 o 
   4  -3   8      283.19      362.12     75.84 o 
   5  -3   8     2406.26     2348.39    147.46 o 
   6  -3   8     4418.20     4246.62    196.12 o 
   7  -3   8     5280.31     5122.64    223.09 o 
   8  -3   8     3698.46     3388.93    194.89 o 
   9  -3   8      423.50      366.94    100.64 o 
  10  -3   8      360.46      409.18    128.85 o 
  11  -3   8      312.76      264.43    192.31 o 
  12  -3   8      260.50      233.66    201.93 o 
  -9  -2   8     1514.36     1752.96    274.05 o 
  -8  -2   8     1033.10     1244.16    174.25 o 
  -7  -2   8      532.80      550.23    158.65 o 
  -6  -2   8     1409.41     1252.56    156.60 o 
  -5  -2   8     1769.38     1847.44    170.92 o 
  -4  -2   8     2125.73     2073.94    159.36 o 
  -3  -2   8     1265.23     1235.48    131.73 o 
  -2  -2   8      132.24       50.23     64.24 o 
  -1  -2   8     1507.35     1299.25     81.55 o 
   0  -2   8     1508.40     1377.13     75.13 o 
   1  -2   8     4956.52     5150.00    179.46 o 
   2  -2   8     2249.89     2051.15    120.84 o 
   3  -2   8     6934.09     7038.83    219.43 o 
   4  -2   8     1888.17     1719.07    120.81 o 
   5  -2   8      270.51      335.57     77.66 o 
   6  -2   8     1395.61     1321.48    128.39 o 
   7  -2   8     4912.45     5022.94    217.64 o 
   8  -2   8     3468.02     3362.86    190.51 o 
   9  -2   8       34.05       43.85     77.12 o 
  10  -2   8       28.43      -72.52     95.15 o 
  11  -2   8      714.22      766.37    264.43 o 
 -10  -1   8      331.19      276.93    240.39 o 
  -9  -1   8      536.53      759.68    209.46 o 
  -8  -1   8     1380.38     1447.48    276.93 o 
  -7  -1   8     1258.29     1466.01    172.29 o 
  -6  -1   8      502.82      578.05    120.35 o 
  -5  -1   8       42.16       15.54     83.99 o 
  -4  -1   8      135.02       70.74     99.39 o 
  -3  -1   8     1227.37     1409.80    128.01 o 
  -2  -1   8      750.88      637.37     92.67 o 
  -1  -1   8     1888.79     1814.76     83.63 o 
   0  -1   8    14813.38    15173.45    198.14 o 
   1  -1   8    12273.99    12056.84    174.76 o 
   2  -1   8     1416.42     1336.74     99.94 o 
   3  -1   8       71.05      116.87     50.39 o 
   4  -1   8     1817.49     2027.64    124.73 o 
   5  -1   8     2547.79     2528.41    140.05 o 
   6  -1   8     1440.90     1452.35    126.86 o 
   7  -1   8      991.86      987.37    120.67 o 
   8  -1   8      540.66      579.62    104.59 o 
   9  -1   8      463.93      503.40    105.91 o 
  10  -1   8      525.88      681.34    160.80 o 
  11  -1   8      975.62     1112.53    288.47 o 
  12  -1   8      870.40      695.79    138.89 o 
 -10   0   8      512.88      560.63    174.20 o 
  -9   0   8      126.69      182.52    148.91 o 
  -8   0   8      385.92      375.89    162.23 o 
  -7   0   8     1489.95     1552.28    168.66 o 
  -6   0   8     1672.22     1850.47    168.33 o 
  -5   0   8     1588.96     1594.31    235.48 o 
  -4   0   8     2153.20     2301.14    154.43 o 
  -3   0   8     4994.54     4812.60    188.76 o 
  -2   0   8     6035.02     5752.25    191.31 o 
  -1   0   8     1808.73     1591.94     77.39 o 
   0   0   8     5902.50     6037.58    127.89 o 
   1   0   8    11932.58    12227.81    174.31 o 
   2   0   8     4490.20     4615.95    108.06 o 
   3   0   8      609.06      739.64     74.99 o 
   4   0   8     1459.29     1649.27    139.04 o 
   5   0   8     2819.47     2615.87    138.38 o 
   6   0   8     4181.90     4097.99    248.68 o 
   7   0   8     1872.22     1897.28    138.82 o 
   8   0   8       36.00       17.66     79.80 o 
   9   0   8      818.80     1040.41    250.97 o 
  10   0   8     1444.85     1275.84    150.79 o 
  11   0   8      624.51      566.02    119.95 o 
  12   0   8      246.22      228.82     90.52 o 
 -10   1   8      272.82      278.66    144.61 o 
  -9   1   8      475.83      515.24    158.65 o 
  -8   1   8     1196.52     1186.16    215.59 o 
  -7   1   8     1627.21     1729.14    227.03 o 
  -6   1   8     2404.04     2607.32    184.71 o 
  -5   1   8     7098.03     7113.37    248.77 o 
  -4   1   8     1993.23     1995.22    144.40 o 
  -3   1   8     1258.38     1415.73    118.27 o 
  -2   1   8     2766.69     2650.49    107.94 o 
  -1   1   8    16902.12    16011.92    309.22 o 
   0   1   8    11942.46    12420.26    176.24 o 
   1   1   8      717.19      692.96     56.17 o 
   2   1   8      960.67     1121.52     65.44 o 
   3   1   8      897.88      966.73     59.35 o 
   4   1   8      300.98      396.41     48.54 o 
   5   1   8      745.55      793.04     65.05 o 
   6   1   8     7708.27     7472.18    248.10 o 
   7   1   8     7787.74     7915.51    218.34 o 
   8   1   8     1239.14     1068.54    133.01 o 
   9   1   8      397.47      341.71     96.69 o 
  10   1   8     1685.23     1635.42    165.47 o 
  11   1   8      680.75      647.60    123.36 o 
  12   1   8       90.81      162.35     92.71 o 
 -10   2   8      218.31      227.89    135.31 o 
  -9   2   8      762.47      860.97    193.65 o 
  -8   2   8     1426.21     1462.87    226.61 o 
  -7   2   8     2743.35     2906.79    272.21 o 
  -6   2   8     4595.79     4742.80    293.39 o 
  -5   2   8     4099.91     4185.79    194.64 o 
  -4   2   8      964.83      990.71    109.90 o 
  -3   2   8       69.24       90.53     42.57 o 
  -2   2   8      565.04      503.06     60.60 o 
  -1   2   8     2961.05     2761.45    119.31 o 
   0   2   8     8493.39     8439.88    146.72 o 
   1   2   8     5624.79     5838.92    125.05 o 
   2   2   8     1817.12     1682.02     74.21 o 
   3   2   8     6480.01     6435.86    128.44 o 
   4   2   8     8497.36     8564.09    160.72 o 
   5   2   8     4144.96     4165.71    120.60 o 
   6   2   8     1955.30     1974.55    109.57 o 
   7   2   8     3928.97     3889.42    156.49 o 
   8   2   8     1825.12     1780.99    156.04 o 
   9   2   8      845.19      733.24    121.89 o 
  10   2   8     1019.87      962.33    135.71 o 
  11   2   8      516.05      478.12    109.84 o 
  12   2   8      387.01      326.93    270.20 o 
 -10   3   8      340.47      269.32    148.19 o 
  -9   3   8      132.73      123.54    116.13 o 
  -8   3   8     1542.39     1792.20    241.23 o 
  -7   3   8     4781.63     4420.00    326.45 o 
  -6   3   8     4276.69     4116.81    277.07 o 
  -5   3   8      668.74      546.71    138.26 o 
  -4   3   8     1564.56     1595.24     96.45 o 
  -3   3   8      306.02      317.00     52.55 o 
  -2   3   8     1839.34     1624.79     86.73 o 
  -1   3   8     5935.63     5640.29    198.47 o 
   0   3   8     8691.00     8159.35    161.18 o 
   1   3   8     5257.41     5236.49    137.43 o 
   2   3   8     1516.25     1301.51     68.73 o 
   3   3   8     5720.80     5821.31    123.74 o 
   4   3   8     3073.05     2960.63     95.47 o 
   5   3   8     1464.63     1472.31     81.26 o 
   6   3   8     1755.77     1683.08    111.15 o 
   7   3   8     1336.77     1296.74    110.20 o 
   8   3   8      839.39      812.65    101.92 o 
   9   3   8     1745.68     1677.74    158.89 o 
  10   3   8     1273.71     1123.65    147.16 o 
  11   3   8       28.61      -48.03     67.00 o 
  12   3   8       61.51       37.50    249.05 o 
 -10   4   8      502.94      789.31    196.64 o 
  -9   4   8      621.54      494.73    156.24 o 
  -8   4   8     1160.15     1164.85    207.78 o 
  -7   4   8     1328.79     1494.23    212.80 o 
  -6   4   8     2428.30     2479.67    236.51 o 
  -5   4   8      281.57      298.58    112.10 o 
  -4   4   8      328.51      275.87     69.42 o 
  -3   4   8     2776.90     2803.54    107.39 o 
  -2   4   8     4740.51     4442.68    127.67 o 
  -1   4   8     7145.67     6694.61    150.75 o 
   0   4   8     1252.61     1261.72     74.68 o 
   1   4   8     1573.90     1444.25     70.86 o 
   2   4   8      108.48       93.21     34.50 o 
   3   4   8     6678.98     6516.96    128.40 o 
   4   4   8     2126.53     2458.87    113.80 o 
   5   4   8       45.89       37.97     40.36 o 
   6   4   8     2186.37     2136.70    121.62 o 
   7   4   8      484.70      549.54     86.52 o 
   8   4   8     2146.99     2241.07    142.22 o 
   9   4   8     3161.93     3216.15    170.93 o 
  10   4   8     1704.40     1688.05    172.19 o 
  11   4   8      140.34      100.00    193.27 o 
  12   4   8      178.14      155.77    255.78 o 
 -10   5   8       60.69       61.34    120.66 o 
  -9   5   8     1110.95     1191.83    217.34 o 
  -8   5   8     1829.62     1787.62    242.69 o 
  -7   5   8      297.08      252.59    122.66 o 
  -6   5   8      716.81      961.09    225.01 o 
  -5   5   8     1877.27     1890.97    141.88 o 
  -4   5   8      820.68      729.75     95.54 o 
  -3   5   8     3672.15     3679.63    133.71 o 
  -2   5   8     2208.03     2059.74     88.85 o 
  -1   5   8     2079.66     1861.49     85.70 o 
   0   5   8     2899.11     2839.56    100.83 o 
   1   5   8     2700.43     2559.98     94.89 o 
   2   5   8      589.14      599.41     50.78 o 
   3   5   8     3520.60     3333.46    122.72 o 
   4   5   8     1625.85     1670.41     99.56 o 
   5   5   8       96.55      111.73     51.93 o 
   6   5   8     1578.14     1635.77    121.03 o 
   7   5   8     5085.73     5476.42    198.27 o 
   8   5   8     5436.46     5540.33    208.57 o 
   9   5   8     2969.62     3056.12    175.17 o 
  10   5   8      212.10      235.54     93.22 o 
  11   5   8       21.82     -117.31    194.24 o 
  12   5   8      359.15      648.10    190.39 o 
 -10   6   8       33.41       36.35    118.97 o 
  -9   6   8      298.22      226.37    133.02 o 
  -8   6   8     2716.77     2369.25    262.00 o 
  -7   6   8     4515.15     4180.05    288.88 o 
  -6   6   8     1892.60     1640.60    148.49 o 
  -5   6   8     1941.49     1923.44    148.16 o 
  -4   6   8     3437.39     3430.22    171.95 o 
  -3   6   8     1527.20     1540.67    121.06 o 
  -2   6   8     4264.47     4204.69    123.38 o 
  -1   6   8      931.66      974.90     66.07 o 
   0   6   8     5435.67     5490.98    134.95 o 
   1   6   8     4185.70     4054.02    143.37 o 
   2   6   8     2699.94     2640.57    125.92 o 
   3   6   8     3367.58     3509.06    130.33 o 
   4   6   8     2540.31     2275.05    123.38 o 
   5   6   8     2353.56     2331.73    126.34 o 
   6   6   8     1991.06     1931.11    126.22 o 
   7   6   8     4123.93     4094.98    180.22 o 
   8   6   8      823.24      924.08    114.65 o 
   9   6   8      722.98      792.14    116.32 o 
  10   6   8       48.98       18.91    119.48 o 
  11   6   8       21.95      -82.69    156.74 o 
  12   6   8      405.83      556.75    202.89 o 
 -10   7   8      692.76      674.02    182.09 o 
  -9   7   8      686.50      686.16    179.75 o 
  -8   7   8     1117.73     1313.62    212.61 o 
  -7   7   8     4048.55     4157.76    290.66 o 
  -6   7   8     4074.73     4003.09    206.87 o 
  -5   7   8     1188.67     1048.17    126.12 o 
  -4   7   8     2177.17     2174.42    149.17 o 
  -3   7   8     2325.30     2151.47    138.21 o 
  -2   7   8     4194.12     4051.33    166.97 o 
  -1   7   8      690.95      704.32     60.13 o 
   0   7   8      815.41      806.42     63.58 o 
   1   7   8     5540.14     5246.47    132.02 o 
   2   7   8    11193.90    10796.74    244.31 o 
   3   7   8     2291.52     2250.59    129.06 o 
   4   7   8      363.14      439.83     80.33 o 
   5   7   8     1634.55     1544.63    118.31 o 
   6   7   8     5358.65     5458.89    195.50 o 
   7   7   8     1491.68     1317.11    123.53 o 
   8   7   8      604.65      644.65    106.78 o 
   9   7   8      586.70      557.28    106.08 o 
  10   7   8      299.94      335.59    202.89 o 
  11   7   8       92.30      274.49    135.58 o 
 -10   8   8      483.50      395.57    159.62 o 
  -9   8   8     1659.59     1910.25    249.37 o 
  -8   8   8      865.90      904.95    181.18 o 
  -7   8   8     1456.09     1447.44    161.05 o 
  -6   8   8     2727.16     2748.99    180.76 o 
  -5   8   8     2340.36     2450.08    168.85 o 
  -4   8   8      123.34      106.40     64.95 o 
  -3   8   8      279.79      267.76     73.83 o 
  -2   8   8     4141.80     3876.20    171.69 o 
  -1   8   8     4631.85     4639.31    174.85 o 
   0   8   8     7226.42     6960.45    159.19 o 
   1   8   8     3917.94     4015.29    132.68 o 
   2   8   8     3328.75     3100.51    146.22 o 
   3   8   8     3223.75     3251.95    175.18 o 
   4   8   8      291.10      248.90     72.60 o 
   5   8   8      695.33      620.23    107.87 o 
   6   8   8     3743.10     3786.25    198.88 o 
   7   8   8     2124.24     2219.18    151.89 o 
   8   8   8     1523.25     1490.97    140.49 o 
   9   8   8      796.87      925.03    248.08 o 
  10   8   8      525.18      695.24    162.50 o 
  11   8   8      610.70      719.68    179.27 o 
  -9   9   8     1044.36     1195.77    203.96 o 
  -8   9   8     1286.35     1213.86    197.83 o 
  -7   9   8      674.88      621.96    123.09 o 
  -6   9   8      842.31      989.48    141.50 o 
  -5   9   8     3636.33     3691.87    201.23 o 
  -4   9   8     9430.03     9161.02    286.69 o 
  -3   9   8     1219.90     1305.29    130.93 o 
  -2   9   8       63.36       39.31     57.62 o 
  -1   9   8     1325.98     1303.68    113.49 o 
   0   9   8     5985.98     5605.87    149.76 o 
   1   9   8     2121.52     1974.86    123.81 o 
   2   9   8      832.55      878.71    101.61 o 
   3   9   8     1640.66     1500.98    128.18 o 
   4   9   8      667.26      661.48    105.82 o 
   5   9   8      337.64      318.88     93.88 o 
   6   9   8     1012.05      910.20    129.75 o 
   7   9   8     3717.83     3773.86    253.94 o 
   8   9   8     1683.04     1767.46    176.64 o 
   9   9   8     1192.87     1400.99    210.13 o 
  10   9   8      202.29      215.80    126.08 o 
  11   9   8      280.25      362.92    147.76 o 
  -9  10   8       84.27       16.09     93.75 o 
  -8  10   8      776.45      779.88    166.07 o 
  -7  10   8     1747.44     1828.01    181.33 o 
  -6  10   8     2880.59     2851.32    195.38 o 
  -5  10   8     2081.18     2350.96    182.28 o 
  -4  10   8     1059.61     1152.67    138.43 o 
  -3  10   8      519.70      494.32     99.16 o 
  -2  10   8      196.82      234.93     78.32 o 
  -1  10   8      162.91      146.13     59.38 o 
   0  10   8     5441.12     5522.13    280.78 o 
   1  10   8     4157.20     3759.13    222.80 o 
   2  10   8     1315.13     1397.87    161.01 o 
   3  10   8      131.13       41.73     80.67 o 
   4  10   8     1303.35     1242.85    165.35 o 
   5  10   8     3713.64     3660.77    273.08 o 
   6  10   8     3120.30     3067.04    189.54 o 
   7  10   8     1072.62     1093.70    147.68 o 
   8  10   8     1522.96     1569.80    266.35 o 
   9  10   8      633.56      671.11    185.04 o 
  10  10   8      135.98      232.88    133.07 o 
  -9  11   8      476.98      408.88    155.29 o 
  -8  11   8      375.14      369.21    105.87 o 
  -7  11   8     1815.86     1885.56    191.14 o 
  -6  11   8     2040.11     2128.89    191.77 o 
  -5  11   8     4177.05     4269.11    226.91 o 
  -4  11   8      860.36      832.99    123.16 o 
  -3  11   8      406.36      360.68     89.06 o 
  -2  11   8     1145.17     1171.65    124.08 o 
  -1  11   8     1667.96     1736.97    137.83 o 
   0  11   8     3020.37     2818.97    205.75 o 
   1  11   8     3863.87     3779.56    178.22 o 
   2  11   8     4749.59     4440.47    196.88 o 
   3  11   8     2107.59     2170.88    161.41 o 
   4  11   8      874.49      862.90    123.88 o 
   5  11   8     1959.56     1974.68    168.25 o 
   6  11   8     4513.45     4204.02    225.38 o 
   7  11   8      709.46      581.21    128.09 o 
   8  11   8      137.36       74.91    126.74 o 
   9  11   8      352.33      191.04    138.08 o 
  10  11   8      326.84      243.56    163.98 o 
  -8  12   8     1026.68     1160.85    167.85 o 
  -7  12   8     2209.89     2159.76    205.91 o 
  -6  12   8     2173.23     2162.40    198.61 o 
  -5  12   8     1125.65     1136.13    147.92 o 
  -4  12   8       94.66       90.31     77.40 o 
  -3  12   8       75.83       50.65    100.96 o 
  -2  12   8     1033.06      941.39    125.30 o 
  -1  12   8     4924.35     4945.01    209.26 o 
   0  12   8     5572.32     5437.85    279.42 o 
   1  12   8     2659.31     2769.31    208.78 o 
   2  12   8     2487.37     2258.03    155.87 o 
   3  12   8      215.42      246.68     84.17 o 
   4  12   8      815.62      938.38    128.81 o 
   5  12   8      776.88      673.47    125.67 o 
   6  12   8       32.27       31.33     81.53 o 
   7  12   8      716.44      800.37    179.14 o 
   8  12   8      674.12      576.10    170.56 o 
   9  12   8     1132.34     1112.81    217.78 o 
  -8  13   8     1062.97     1080.14    200.64 o 
  -7  13   8     1366.06     1635.48    228.20 o 
  -6  13   8      861.16      880.31    225.49 o 
  -5  13   8      530.02      544.80    140.25 o 
  -4  13   8     1092.41     1135.80    152.12 o 
  -3  13   8     1314.69     1591.32    163.63 o 
  -2  13   8      921.25      881.92    126.62 o 
  -1  13   8     1578.14     1623.89    189.97 o 
   0  13   8     2629.71     2479.19    206.60 o 
   1  13   8      875.11      856.56    150.19 o 
   2  13   8     1386.95     1506.17    183.04 o 
   3  13   8     1793.63     1694.53    154.39 o 
   4  13   8     2042.02     2148.17    177.00 o 
   5  13   8     2257.32     2212.63    185.86 o 
   6  13   8      265.38      140.95    120.42 o 
   7  13   8      236.25      298.14    141.56 o 
   8  13   8     1653.38     1527.28    243.18 o 
   9  13   8     1231.53     1209.89    286.55 o 
  -7  14   8     1354.01     1410.35    180.26 o 
  -6  14   8     2084.98     2285.11    214.56 o 
  -5  14   8     2346.48     2519.12    211.36 o 
  -4  14   8      827.32      682.52    130.97 o 
  -3  14   8      844.62      934.23    136.02 o 
  -2  14   8     3156.21     2782.49    227.76 o 
  -1  14   8     2171.17     2128.59    214.02 o 
   0  14   8      311.43      249.19    101.04 o 
   1  14   8      635.87      676.28    137.52 o 
   2  14   8     1362.05     1155.71    172.63 o 
   3  14   8     1500.84     1534.45    161.43 o 
   4  14   8      449.15      430.03    103.29 o 
   5  14   8      383.01      464.34    105.59 o 
   6  14   8      899.39      862.99    288.95 o 
   7  14   8      157.76      187.52    154.27 o 
   8  14   8      994.77      882.06    243.76 o 
  -6  15   8     1994.31     1796.13    201.93 o 
  -5  15   8     1470.06     1670.37    193.50 o 
  -4  15   8      225.31      261.29    103.54 o 
  -3  15   8      126.04      149.84     90.17 o 
  -2  15   8      593.95      584.10    136.99 o 
  -1  15   8     1272.53     1202.82    180.86 o 
   0  15   8      245.19      223.12     91.95 o 
   1  15   8      623.52      536.80    128.75 o 
   2  15   8     1546.30     1366.13    184.94 o 
   3  15   8     1324.67     1531.71    198.16 o 
   4  15   8      972.29      914.01    136.69 o 
   5  15   8      108.70       22.77     86.66 o 
   6  15   8      150.32      200.43    112.84 o 
   7  15   8     1040.49      865.88    186.24 o 
  -5  16   8      669.28      637.85    143.11 o 
  -4  16   8      648.00      838.37    169.55 o 
  -3  16   8      258.00      223.46     95.68 o 
  -2  16   8      105.25      108.58     82.69 o 
  -1  16   8     1063.00     1138.36    172.77 o 
   0  16   8     1321.52     1133.38    176.66 o 
   1  16   8     1857.91     2024.13    312.51 o 
   2  16   8     2447.01     2404.86    237.19 o 
   3  16   8     1316.85     1276.17    187.56 o 
   4  16   8      790.80      764.75    140.75 o 
   5  16   8      137.03       -5.56     91.04 o 
   6  16   8      109.42       86.85    105.60 o 
  -4  17   8     1166.41     1167.18    191.51 o 
  -3  17   8     1714.29     1878.19    231.38 o 
  -2  17   8      665.68      791.03    155.65 o 
  -1  17   8      229.40      161.04     82.26 o 
   0  17   8     1562.48     1510.88    202.92 o 
   1  17   8     3080.77     3007.61    240.43 o 
   2  17   8     1738.44     1571.21    202.03 o 
   3  17   8      308.83      258.59     83.38 o 
   4  17   8      121.06      195.20    131.73 o 
  -2  18   8     1012.65     1021.16    176.20 o 
  -1  18   8       91.78      254.38     95.95 o 
   0  18   8      338.69      316.01    100.68 o 
   1  18   8     2261.88     2409.02    271.64 o 
   2  18   8     1820.56     1961.27    294.72 o 
   1 -12   9     2193.59     2138.52    385.59 o 
   2 -12   9      729.13      745.76    201.66 o 
   3 -12   9      204.96      248.08    224.04 o 
  -2 -11   9      782.24      726.32    192.24 o 
  -1 -11   9      387.14      553.89    184.60 o 
   0 -11   9     1312.28     1177.47    226.08 o 
   1 -11   9     1407.50     1372.69    235.48 o 
   2 -11   9      771.92      795.32    195.90 o 
   3 -11   9       36.21      201.98    149.51 o 
   4 -11   9       33.50     -175.97    200.01 o 
   5 -11   9      421.28      316.36    123.85 o 
   6 -11   9     1462.02     1444.27    278.85 o 
  -4 -10   9      843.29      831.75    287.51 o 
  -3 -10   9      348.14      427.67    171.99 o 
  -2 -10   9      162.22      100.91    147.44 o 
  -1 -10   9      838.91      899.28    187.40 o 
   0 -10   9     2182.56     2089.07    255.80 o 
   1 -10   9      745.51      518.00    175.71 o 
   2 -10   9      202.95      347.19    144.98 o 
   3 -10   9      863.05     1073.63    206.80 o 
   4 -10   9      428.03      423.29    172.08 o 
   5 -10   9      346.64      243.41    119.71 o 
   6 -10   9     1753.77     1778.35    229.68 o 
   7 -10   9     1962.62     2171.14    276.45 o 
  -5  -9   9      493.08      415.40    238.47 o 
  -4  -9   9      190.00      264.52    116.88 o 
  -3  -9   9      221.21      183.60    138.08 o 
  -2  -9   9      205.81      301.82    145.92 o 
  -1  -9   9      586.97      492.01    160.10 o 
   0  -9   9     1599.55     1670.25    231.16 o 
   1  -9   9      394.28      324.60    138.95 o 
   2  -9   9       38.72       69.00    118.40 o 
   3  -9   9      298.09      284.22    138.90 o 
   4  -9   9     1061.78     1188.06    156.73 o 
   5  -9   9     1228.44     1414.97    164.23 o 
   6  -9   9      785.19      747.64    154.54 o 
   7  -9   9      733.67      731.59    182.70 o 
   8  -9   9      317.78      335.75    131.18 o 
  -6  -8   9      876.07      841.73    186.35 o 
  -5  -8   9      264.70      231.27    124.87 o 
  -4  -8   9       24.91      106.85    108.26 o 
  -3  -8   9       29.96       16.05    116.13 o 
  -2  -8   9      892.96      892.85    182.35 o 
  -1  -8   9      615.92      592.32    230.78 o 
   0  -8   9     2110.88     2169.44    238.51 o 
   1  -8   9     2895.45     2980.20    259.24 o 
   2  -8   9     2602.54     2839.81    254.14 o 
   3  -8   9     1270.11     1393.41    153.65 o 
   4  -8   9      989.17     1110.85    143.56 o 
   5  -8   9      995.24     1004.90    141.97 o 
   6  -8   9      930.45      859.31    136.62 o 
   7  -8   9      343.06      338.23    112.75 o 
   8  -8   9      222.96      211.78    100.91 o 
   9  -8   9     1129.61     1250.30    209.32 o 
  -6  -7   9     1750.39     1669.47    192.47 o 
  -5  -7   9      664.61      715.49    165.22 o 
  -4  -7   9      223.71       58.19    117.48 o 
  -3  -7   9      520.27      521.08    155.64 o 
  -2  -7   9     1781.83     1679.58    224.71 o 
  -1  -7   9     4416.14     4428.55    291.25 o 
   0  -7   9     2102.35     2062.44    229.06 o 
   1  -7   9      729.78      761.08    167.59 o 
   2  -7   9      491.57      515.42    148.98 o 
   3  -7   9      293.22      368.67     90.93 o 
   4  -7   9      558.34      650.98    118.31 o 
   5  -7   9      937.78      854.94    130.25 o 
   6  -7   9     1637.94     1604.74    166.36 o 
   7  -7   9      952.53      921.44    139.62 o 
   8  -7   9      787.01      853.50    171.20 o 
   9  -7   9      776.71      827.81    166.11 o 
  10  -7   9      388.11      333.00    111.26 o 
  -7  -6   9      495.43      465.20    131.86 o 
  -6  -6   9      968.17      820.23    142.23 o 
  -5  -6   9     1437.52     1392.41    165.93 o 
  -4  -6   9      898.42     1053.05    153.43 o 
  -3  -6   9      731.52      810.01    175.23 o 
  -2  -6   9       45.71      116.35    103.35 o 
  -1  -6   9     2490.28     2527.90    229.44 o 
   0  -6   9     3416.36     3217.16    245.27 o 
   1  -6   9      350.56      372.22    163.95 o 
   2  -6   9      380.02      395.17     91.08 o 
   3  -6   9     2039.48     2147.10    157.77 o 
   4  -6   9      891.61      960.55    127.31 o 
   5  -6   9      465.30      497.96    103.17 o 
   6  -6   9     1454.88     1525.90    158.35 o 
   7  -6   9     2073.60     2090.77    182.12 o 
   8  -6   9     2967.43     2962.60    269.24 o 
   9  -6   9     1865.83     1872.34    232.94 o 
  10  -6   9      413.40      366.05    170.68 o 
  -8  -5   9     1126.19     1104.91    169.53 o 
  -7  -5   9     1809.03     1855.47    225.37 o 
  -6  -5   9      972.53      872.05    141.78 o 
  -5  -5   9      659.79      741.64    137.80 o 
  -4  -5   9      283.87      208.76     97.98 o 
  -3  -5   9      192.57      272.76     92.57 o 
  -2  -5   9      654.08      643.42    144.30 o 
  -1  -5   9     1188.64      987.04    168.61 o 
   0  -5   9     2603.04     2642.96    227.94 o 
   1  -5   9     1352.88     1468.48    184.88 o 
   2  -5   9     2698.58     3070.84    171.07 o 
   3  -5   9     2367.49     2113.24    152.52 o 
   4  -5   9     3966.50     3940.51    199.98 o 
   5  -5   9     3119.96     2984.45    182.08 o 
   6  -5   9     2181.39     2192.73    238.74 o 
   7  -5   9      617.92      551.76    115.58 o 
   8  -5   9      533.34      549.43    115.49 o 
   9  -5   9     1469.52     1718.22    216.82 o 
  10  -5   9       51.65       16.68     96.77 o 
  11  -5   9       18.91       -3.60     99.16 o 
  -8  -4   9      873.73     1111.20    210.62 o 
  -7  -4   9     2433.36     2407.23    238.53 o 
  -6  -4   9     1003.32     1100.90    157.43 o 
  -5  -4   9       57.39        1.03     86.02 o 
  -4  -4   9      418.40      515.74    114.16 o 
  -3  -4   9     3141.74     2948.83    182.89 o 
  -2  -4   9     2239.79     2119.79    158.15 o 
  -1  -4   9      216.07      213.64    118.69 o 
   0  -4   9      905.40      800.81    164.43 o 
   1  -4   9     3284.07     3274.02    162.64 o 
   2  -4   9     6434.22     6144.71    219.18 o 
   3  -4   9     3317.44     3533.77    176.31 o 
   4  -4   9      681.38      636.28    104.09 o 
   5  -4   9       54.00       73.41     68.91 o 
   6  -4   9      309.58      282.42     84.07 o 
   7  -4   9      824.10     1064.66    138.28 o 
   8  -4   9      461.64      408.24    102.80 o 
   9  -4   9      249.61      292.91     97.85 o 
  10  -4   9      218.98      221.69    110.46 o 
  11  -4   9      109.83      175.97    190.39 o 
  -8  -3   9      930.02      955.43    164.69 o 
  -7  -3   9      900.07     1030.83    192.36 o 
  -6  -3   9      478.49      453.20    118.69 o 
  -5  -3   9      400.90      447.75    115.72 o 
  -4  -3   9      635.69      773.78    123.04 o 
  -3  -3   9     1038.95      894.62    129.14 o 
  -2  -3   9     2448.37     2254.64    155.93 o 
  -1  -3   9     4633.83     4590.33    249.37 o 
   0  -3   9     1263.37     1304.83     82.85 o 
   1  -3   9     2234.70     2131.00    132.30 o 
   2  -3   9     2411.73     2363.76    141.79 o 
   3  -3   9     2323.53     2300.31    143.39 o 
   4  -3   9      294.90      247.03     75.25 o 
   5  -3   9      176.59      196.06     71.11 o 
   6  -3   9     1381.54     1525.74    145.49 o 
   7  -3   9     2617.00     2457.87    167.77 o 
   8  -3   9     2364.46     2452.16    267.85 o 
   9  -3   9      603.04      739.11    133.12 o 
  10  -3   9      448.24      442.07    109.10 o 
  11  -3   9      504.02      625.98    255.78 o 
  -9  -2   9      739.46      858.62    230.21 o 
  -8  -2   9     1129.76     1009.08    158.84 o 
  -7  -2   9      616.46      754.10    138.38 o 
  -6  -2   9      548.38      544.84    124.89 o 
  -5  -2   9      837.41      974.36    175.78 o 
  -4  -2   9     4592.49     4234.56    265.15 o 
  -3  -2   9     2039.61     2099.76    208.98 o 
  -2  -2   9      236.70      221.08     80.68 o 
  -1  -2   9     2272.26     2244.24    136.93 o 
   0  -2   9     4754.48     4905.86    128.53 o 
   1  -2   9     5112.54     4965.46    139.61 o 
   2  -2   9     3861.03     4125.36    171.52 o 
   3  -2   9      660.16      648.84     94.01 o 
   4  -2   9      366.76      287.89     73.02 o 
   5  -2   9      476.28      473.83     93.98 o 
   6  -2   9      688.89      774.05    117.86 o 
   7  -2   9     6265.62     6102.54    273.21 o 
   8  -2   9     5166.57     4837.15    226.92 o 
   9  -2   9      733.60      655.27    119.24 o 
  10  -2   9      122.62       89.50    118.98 o 
  11  -2   9      288.53      203.85    190.39 o 
  12  -2   9      886.75      763.21    145.50 o 
  -9  -1   9      125.16      157.29    169.75 o 
  -8  -1   9      646.47      711.49    194.97 o 
  -7  -1   9     1957.26     1826.47    188.92 o 
  -6  -1   9     4083.33     4348.12    231.56 o 
  -5  -1   9     4386.92     3996.69    213.77 o 
  -4  -1   9     2359.37     2455.96    173.72 o 
  -3  -1   9      551.19      487.63    103.22 o 
  -2  -1   9      160.10      183.54     68.80 o 
  -1  -1   9      650.14      641.15     64.35 o 
   0  -1   9     4567.14     4409.78    119.18 o 
   1  -1   9     5991.47     6019.85    135.68 o 
   2  -1   9     3862.81     3693.13    137.09 o 
   3  -1   9     1586.53     1690.57    120.88 o 
   4  -1   9      914.44      829.29    100.63 o 
   5  -1   9     5000.96     5100.28    201.48 o 
   6  -1   9     5511.81     5348.75    212.67 o 
   7  -1   9     1239.47     1367.96    138.70 o 
   8  -1   9     2221.00     2249.10    170.20 o 
   9  -1   9      646.90      672.88    152.32 o 
  10  -1   9      225.31      162.50    170.20 o 
  11  -1   9      543.00      484.09    109.49 o 
  12  -1   9      321.26      197.39    102.34 o 
  -9   0   9      855.76      872.59    226.20 o 
  -8   0   9      316.42      200.75    144.07 o 
  -7   0   9      585.25      639.05    175.41 o 
  -6   0   9     1917.01     2004.83    179.56 o 
  -5   0   9     2761.28     2719.97    186.63 o 
  -4   0   9      286.94      260.70     92.71 o 
  -3   0   9       43.01       43.94     64.24 o 
  -2   0   9      435.45      423.45     82.69 o 
  -1   0   9     3825.29     3602.72    109.14 o 
   0   0   9     3708.67     3489.42    107.89 o 
   1   0   9     8461.83     8489.15    156.92 o 
   2   0   9     4933.44     4885.61    117.77 o 
   3   0   9     2533.33     2321.80    116.57 o 
   4   0   9      942.59      961.73     90.60 o 
   5   0   9     1023.21     1186.53    178.37 o 
   6   0   9     7873.16     8134.62    299.77 o 
   7   0   9     1365.50     1276.14    225.49 o 
   8   0   9      107.93      152.72     98.08 o 
   9   0   9     1083.31      916.14    136.48 o 
  10   0   9     1452.66     1359.19    160.63 o 
  11   0   9      929.18      609.86    130.48 o 
  12   0   9      266.99      226.92     96.97 o 
  -9   1   9      566.41      489.17    235.10 o 
  -8   1   9      844.65      716.76    184.31 o 
  -7   1   9      685.39      798.45    239.43 o 
  -6   1   9      634.27      544.77    114.27 o 
  -5   1   9     2940.74     2802.33    180.78 o 
  -4   1   9     1868.30     1774.90    144.87 o 
  -3   1   9      142.18      184.17     72.35 o 
  -2   1   9      182.57      143.31     51.20 o 
  -1   1   9     6692.03     6461.83    207.63 o 
   0   1   9    14650.45    14357.67    200.18 o 
   1   1   9     5940.54     5867.41    132.37 o 
   2   1   9     6308.72     6519.50    135.90 o 
   3   1   9     1589.76     1406.41     71.00 o 
   4   1   9     2599.61     2626.10     94.29 o 
   5   1   9     2042.76     1870.00    116.11 o 
   6   1   9      105.51      184.97     59.50 o 
   7   1   9     1613.86     1587.11    119.24 o 
   8   1   9       93.29      188.05     85.59 o 
   9   1   9     1524.38     1422.90    157.81 o 
  10   1   9     2508.84     2314.42    193.04 o 
  11   1   9      459.68      528.02    111.94 o 
  12   1   9      241.69      234.01     94.95 o 
 -10   2   9      301.09      265.39    250.01 o 
  -9   2   9       99.39       34.89    118.73 o 
  -8   2   9      590.35      773.98    196.14 o 
  -7   2   9     1668.63     1721.06    286.07 o 
  -6   2   9     1126.82     1230.96    191.61 o 
  -5   2   9     1530.89     1494.17    144.84 o 
  -4   2   9     1947.16     1998.55    144.94 o 
  -3   2   9     1393.50     1267.19    116.62 o 
  -2   2   9     3088.95     3072.45    120.39 o 
  -1   2   9     1637.99     1499.72     89.47 o 
   0   2   9     8395.49     8127.68    154.09 o 
   1   2   9     3778.21     3590.36    108.49 o 
   2   2   9      459.11      520.93     55.51 o 
   3   2   9      745.29      910.75     63.32 o 
   4   2   9      211.12      179.37     40.89 o 
   5   2   9     3317.88     3540.91    115.28 o 
   6   2   9      235.74      239.45     52.75 o 
   7   2   9      801.23      828.65    117.02 o 
   8   2   9     1710.10     1611.77    153.75 o 
   9   2   9     2208.81     2128.50    180.46 o 
  10   2   9     1381.49     1262.78    155.18 o 
  11   2   9      242.59      233.90     92.38 o 
  12   2   9      211.48      135.39     83.99 o 
 -10   3   9      325.52      232.70    144.37 o 
  -9   3   9       39.54       71.40    114.17 o 
  -8   3   9      107.05       39.54    124.83 o 
  -7   3   9     2431.61     2820.95    276.21 o 
  -6   3   9     4755.22     4872.83    305.10 o 
  -5   3   9     2843.03     2950.65    231.46 o 
  -4   3   9     1166.60     1206.88    113.21 o 
  -3   3   9     1468.32     1498.95     93.55 o 
  -2   3   9     4014.09     3920.58    131.04 o 
  -1   3   9     2199.97     1920.09     95.49 o 
   0   3   9     1247.61     1252.06     80.66 o 
   1   3   9     2250.77     2095.19     88.56 o 
   2   3   9     3722.70     3566.10    107.64 o 
   3   3   9     8146.03     8432.47    155.75 o 
   4   3   9     3517.98     3393.09    108.30 o 
   5   3   9     1649.63     1774.44     87.24 o 
   6   3   9     3625.71     3471.53    144.02 o 
   7   3   9      965.37      974.91    101.92 o 
   8   3   9     2259.87     2392.67    174.31 o 
   9   3   9     1054.71     1068.85    144.88 o 
  10   3   9      699.14      644.23    125.90 o 
  11   3   9      111.55       81.98     74.04 o 
  12   3   9       37.56       -6.73    221.16 o 
 -10   4   9      290.26      248.13    135.35 o 
  -9   4   9     1085.09     1084.59    214.61 o 
  -8   4   9     1166.34     1217.74    225.90 o 
  -7   4   9     3201.01     2878.27    269.40 o 
  -6   4   9     5949.27     6154.58    331.03 o 
  -5   4   9     3061.34     3132.81    236.04 o 
  -4   4   9      267.36      356.31     77.26 o 
  -3   4   9     1938.69     2019.89    102.79 o 
  -2   4   9     4351.48     4197.37    147.16 o 
  -1   4   9    12240.97    12388.70    243.58 o 
   0   4   9     3122.68     2955.42    111.46 o 
   1   4   9     1113.95     1258.09     73.98 o 
   2   4   9     1938.59     1776.19     81.92 o 
   3   4   9     5665.96     5861.42    131.88 o 
   4   4   9     1317.00     1322.00     76.66 o 
   5   4   9      235.12      265.64     59.19 o 
   6   4   9      760.14      751.62     91.53 o 
   7   4   9     3401.11     3262.40    157.99 o 
   8   4   9     1854.87     1732.03    135.77 o 
   9   4   9     1139.26     1112.26    146.98 o 
  10   4   9      296.50      280.27    105.41 o 
  11   4   9      155.36      159.88     85.77 o 
  12   4   9      266.84      112.50    233.66 o 
 -10   5   9      404.55      505.87    178.52 o 
  -9   5   9      992.83      647.39    173.28 o 
  -8   5   9     2696.99     2955.42    292.75 o 
  -7   5   9      925.52      717.94    166.92 o 
  -6   5   9     1406.51     1247.98    191.51 o 
  -5   5   9     1186.95     1248.15    184.55 o 
  -4   5   9      357.99      266.49     77.75 o 
  -3   5   9     1691.27     1513.26    122.78 o 
  -2   5   9      803.99      778.65     67.96 o 
  -1   5   9     1399.77     1323.92     82.46 o 
   0   5   9     1413.86     1431.35     82.75 o 
   1   5   9     3538.03     3339.14    113.34 o 
   2   5   9     9901.89    10094.19    168.39 o 
   3   5   9     1960.69     1635.11     97.10 o 
   4   5   9     2479.22     2483.31    119.64 o 
   5   5   9       47.85       15.82     44.01 o 
   6   5   9       93.71       77.60     57.48 o 
   7   5   9      909.38      939.21    107.57 o 
   8   5   9     3485.22     3694.37    178.54 o 
   9   5   9     5380.18     5214.21    213.70 o 
  10   5   9      828.45      757.88    139.81 o 
  11   5   9      258.94      -18.27    222.12 o 
  12   5   9     1128.23      523.09    312.51 o 
 -10   6   9      251.47      242.64    142.81 o 
  -9   6   9       35.97       72.15    116.50 o 
  -8   6   9      684.96      948.80    191.29 o 
  -7   6   9     1658.46     1733.52    231.85 o 
  -6   6   9      683.64      652.10    149.35 o 
  -5   6   9      818.95      826.24    111.69 o 
  -4   6   9     1731.98     1780.18    140.21 o 
  -3   6   9     6038.10     5899.04    209.21 o 
  -2   6   9     1717.69     1691.80     88.18 o 
  -1   6   9      676.83      637.04     65.24 o 
   0   6   9     5939.82     5823.19    147.42 o 
   1   6   9     8770.75     8467.89    180.25 o 
   2   6   9     2546.03     2563.68    109.69 o 
   3   6   9     1681.64     1612.10     99.60 o 
   4   6   9     2791.62     2756.02    128.62 o 
   5   6   9      840.14      895.12     96.26 o 
   6   6   9     3600.16     3396.47    158.01 o 
   7   6   9     1582.08     1633.84    134.52 o 
   8   6   9     3690.33     3746.17    183.12 o 
   9   6   9     2981.93     3022.16    181.33 o 
  10   6   9      651.33      752.27    125.02 o 
  11   6   9       84.99      164.43    240.39 o 
  -9   7   9      427.37      432.38    126.61 o 
  -8   7   9      234.65      336.11    132.50 o 
  -7   7   9      946.79      921.98    192.79 o 
  -6   7   9     1513.89     1581.63    209.37 o 
  -5   7   9     4038.61     3670.92    195.95 o 
  -4   7   9     4834.29     4550.26    203.64 o 
  -3   7   9     4084.19     3929.14    180.59 o 
  -2   7   9     1734.06     1559.92    121.81 o 
  -1   7   9     2462.78     2300.62     99.24 o 
   0   7   9      837.91      876.19     72.61 o 
   1   7   9     2155.30     2025.49     92.62 o 
   2   7   9     4247.17     3964.87    159.71 o 
   3   7   9     2642.97     2666.24    141.37 o 
   4   7   9       73.14       48.48     49.69 o 
   5   7   9      397.63      485.59     82.37 o 
   6   7   9     3752.40     3656.53    170.79 o 
   7   7   9     3137.38     2963.23    163.23 o 
   8   7   9      719.62      766.27    112.03 o 
   9   7   9     1123.20     1362.96    143.14 o 
  10   7   9      601.52      475.20    160.17 o 
  11   7   9       88.03       50.96    183.66 o 
  -9   8   9      871.50     1131.80    199.90 o 
  -8   8   9     1279.63     1242.52    205.07 o 
  -7   8   9     1034.10      977.59    189.89 o 
  -6   8   9     2931.98     2913.80    189.38 o 
  -5   8   9     3219.85     3204.18    196.56 o 
  -4   8   9     2594.96     2627.67    166.53 o 
  -3   8   9      212.72      170.82     74.07 o 
  -2   8   9      121.42       91.16     61.58 o 
  -1   8   9     2655.05     2376.77    138.08 o 
   0   8   9     3793.20     3769.17    126.54 o 
   1   8   9     3711.10     3739.06    122.39 o 
   2   8   9     6015.41     5665.86    193.12 o 
   3   8   9     5246.24     5064.60    355.16 o 
   4   8   9      557.71      563.05     95.36 o 
   5   8   9      678.03      660.75    107.89 o 
   6   8   9     1408.55     1649.45    135.96 o 
   7   8   9     2902.71     2691.95    161.46 o 
   8   8   9     1273.30     1488.26    143.43 o 
   9   8   9      430.81      342.13     96.86 o 
  10   8   9      376.56      428.86    210.58 o 
  11   8   9      567.40      630.27    170.15 o 
  -9   9   9      427.27      555.18    147.76 o 
  -8   9   9     1309.99     1585.85    331.26 o 
  -7   9   9     1293.11     1382.46    205.65 o 
  -6   9   9     1702.82     1836.13    172.69 o 
  -5   9   9      933.23      963.31    130.38 o 
  -4   9   9     6042.61     5659.62    234.23 o 
  -3   9   9     2149.20     1996.55    148.52 o 
  -2   9   9       60.84       72.21     58.61 o 
  -1   9   9      605.76      715.65     97.31 o 
   0   9   9     3586.66     3424.44    155.42 o 
   1   9   9     9873.51     9803.10    248.87 o 
   2   9   9     4470.32     4207.94    177.63 o 
   3   9   9     3825.25     3581.56    191.22 o 
   4   9   9      465.02      457.64     96.08 o 
   5   9   9      277.81      209.36     84.08 o 
   6   9   9     2050.19     2037.94    170.00 o 
   7   9   9      514.30      452.03    112.45 o 
   8   9   9     1406.01     1482.68    170.74 o 
   9   9   9      564.68      719.25    226.93 o 
  10   9   9      251.52      328.30    132.33 o 
  11   9   9      563.95      698.70    179.02 o 
  -9  10   9      237.06      318.31    137.70 o 
  -8  10   9       51.41      138.68     93.01 o 
  -7  10   9      522.98      489.34    117.38 o 
  -6  10   9     3039.67     3007.21    205.15 o 
  -5  10   9     2865.50     2590.93    186.88 o 
  -4  10   9     2037.78     1942.88    163.53 o 
  -3  10   9     3905.32     3786.38    194.55 o 
  -2  10   9     1650.45     1715.14    139.06 o 
  -1  10   9      748.77      734.84    101.06 o 
   0  10   9     2400.92     2208.01    186.06 o 
   1  10   9     5253.73     5215.67    214.44 o 
   2  10   9     1602.87     1703.89    135.24 o 
   3  10   9      361.58      334.98     86.38 o 
   4  10   9       55.36       55.75     73.23 o 
   5  10   9      727.44      848.46    125.58 o 
   6  10   9     2411.08     2339.15    183.64 o 
   7  10   9      377.48      334.47    118.64 o 
   8  10   9     1217.36     1150.39    158.25 o 
   9  10   9     1580.88     1457.46    227.68 o 
  10  10   9      737.43      882.37    185.77 o 
  -8  11   9      308.09      272.02    105.96 o 
  -7  11   9      325.55      252.80     94.55 o 
  -6  11   9     1468.60     1888.39    186.52 o 
  -5  11   9     5323.10     5199.58    252.55 o 
  -4  11   9     2875.27     3043.93    187.44 o 
  -3  11   9       46.97       44.23     67.41 o 
  -2  11   9      417.87      530.37    100.61 o 
  -1  11   9     3238.45     3316.06    174.35 o 
   0  11   9     1824.64     1935.09    184.49 o 
   1  11   9      859.81      803.30    110.67 o 
   2  11   9      840.96      860.22    147.99 o 
   3  11   9      606.81      636.41    138.90 o 
   4  11   9      283.55      268.43    109.21 o 
   5  11   9      908.41      998.03    137.00 o 
   6  11   9     1850.39     2046.22    180.00 o 
   7  11   9     1745.81     1758.16    175.72 o 
   8  11   9      681.68      898.19    200.49 o 
   9  11   9     1077.74      995.73    211.28 o 
  10  11   9      578.44      484.96    183.86 o 
  -8  12   9      899.77      934.73    156.39 o 
  -7  12   9     1640.79     1526.82    219.88 o 
  -6  12   9     3412.23     3525.90    221.13 o 
  -5  12   9     2821.46     2810.02    197.65 o 
  -4  12   9     2147.92     2115.25    184.14 o 
  -3  12   9       84.15       32.34     68.17 o 
  -2  12   9      191.67      207.73    100.15 o 
  -1  12   9     2008.19     1852.83    225.97 o 
   0  12   9     1179.48      975.35    156.37 o 
   1  12   9      437.55      530.30    123.02 o 
   2  12   9      878.93      784.22    116.07 o 
   3  12   9     1342.59     1512.78    149.22 o 
   4  12   9     4052.55     3807.35    206.50 o 
   5  12   9     4240.96     4252.59    226.41 o 
   6  12   9      163.88       84.04     88.62 o 
   7  12   9       58.07      109.26     87.81 o 
   8  12   9      897.97      832.48    187.21 o 
   9  12   9     1067.35     1038.19    222.22 o 
  -7  13   9     2515.48     2775.73    218.74 o 
  -6  13   9     1643.43     1813.56    192.21 o 
  -5  13   9      629.40      527.92    114.53 o 
  -4  13   9      208.33      275.22    126.84 o 
  -3  13   9      326.18      322.80     99.51 o 
  -2  13   9     1424.20     1517.62    199.00 o 
  -1  13   9      576.67      429.48    125.48 o 
   0  13   9     1922.99     1755.94    194.85 o 
   1  13   9     1714.25     1746.58    189.47 o 
   2  13   9     2202.96     2055.01    207.11 o 
   3  13   9     1915.81     1816.12    162.11 o 
   4  13   9      679.34      699.81    126.93 o 
   5  13   9     2375.70     2377.69    195.04 o 
   6  13   9      614.06      505.57    121.29 o 
   7  13   9       26.94      -17.28    111.59 o 
   8  13   9     1146.05     1053.76    217.23 o 
   9  13   9     1360.30     1348.18    238.92 o 
  -7  14   9      699.88      658.95    142.27 o 
  -6  14   9      852.35      897.47    150.70 o 
  -5  14   9      865.92      838.23    145.38 o 
  -4  14   9      629.19      672.47    130.11 o 
  -3  14   9      509.07      461.90    106.64 o 
  -2  14   9     3372.14     3417.50    258.77 o 
  -1  14   9     2909.12     2694.49    224.65 o 
   0  14   9      555.43      649.48    139.75 o 
   1  14   9     1325.65     1184.87    180.01 o 
   2  14   9     4057.69     3907.06    261.18 o 
   3  14   9     4097.85     3743.69    257.92 o 
   4  14   9      997.88      899.90    137.29 o 
   5  14   9      473.49      469.65    118.84 o 
   6  14   9      399.53      328.55    105.87 o 
   7  14   9      589.20      587.60    174.68 o 
   8  14   9      768.48      834.38    205.07 o 
  -6  15   9     1772.22     1925.99    208.19 o 
  -5  15   9     2330.62     2419.80    219.85 o 
  -4  15   9     2646.41     2804.45    224.02 o 
  -3  15   9     1521.91     1753.58    227.29 o 
  -2  15   9     1014.16      944.10    172.02 o 
  -1  15   9     1810.47     1907.41    216.38 o 
   0  15   9      874.24      761.31    153.31 o 
   1  15   9     1593.48     1434.55    190.57 o 
   2  15   9     2292.54     2227.51    232.22 o 
   3  15   9     1064.60     1141.03    261.55 o 
   4  15   9      487.59      413.71    220.20 o 
   5  15   9      105.06      131.21     78.92 o 
   6  15   9       24.49      -11.59    117.36 o 
   7  15   9     1057.94     1167.56    229.35 o 
  -5  16   9     1304.61     1436.42    227.03 o 
  -4  16   9     1542.14     1661.76    229.58 o 
  -3  16   9     1324.84     1348.93    239.43 o 
  -2  16   9      344.02      400.68    109.44 o 
  -1  16   9       92.84      204.13     93.44 o 
   0  16   9      126.60      186.63     90.27 o 
   1  16   9      748.83      656.61    140.96 o 
   2  16   9     1035.41     1120.67    170.57 o 
   3  16   9     1129.22      988.85    160.86 o 
   4  16   9     1244.30     1315.76    276.45 o 
   5  16   9      412.82      275.01    143.27 o 
   6  16   9      133.61       24.11    102.77 o 
  -4  17   9      678.82      740.41    213.47 o 
  -3  17   9      797.47      855.64    153.47 o 
  -2  17   9      570.87      414.12    156.25 o 
  -1  17   9       31.46      107.33     73.09 o 
   0  17   9      114.63      118.97     80.52 o 
   1  17   9     1935.95     2027.20    227.34 o 
   2  17   9     2877.54     2885.85    235.27 o 
   3  17   9      786.02     1039.66    170.64 o 
   4  17   9      409.98      575.21    127.50 o 
  -1  18   9      417.18      451.58    121.37 o 
   0  18   9      209.03      317.10    102.98 o 
   1  18   9     1349.41     1287.42    191.27 o 
   2  18   9     1702.59     1858.28    224.98 o 
   0 -11  10      365.08      368.28    158.08 o 
   1 -11  10     1251.21     1201.12    220.62 o 
   2 -11  10     1112.54     1168.97    230.37 o 
   3 -11  10      707.52      678.33    200.30 o 
   4 -11  10      192.54      123.08    231.74 o 
  -2 -10  10       87.44      117.31    131.91 o 
  -1 -10  10      985.69     1084.51    213.45 o 
   0 -10  10     2555.58     2265.81    277.39 o 
   1 -10  10     1396.99     1422.81    232.46 o 
   2 -10  10      241.18      354.40    156.32 o 
   3 -10  10      258.83      339.23    167.13 o 
   4 -10  10      232.71      221.21    157.39 o 
   5 -10  10       82.93       94.18     82.33 o 
   6 -10  10      386.48      398.15    117.50 o 
  -4  -9  10      516.20      763.48    281.74 o 
  -3  -9  10      600.49      539.37    180.85 o 
  -2  -9  10      460.51      664.24    183.18 o 
  -1  -9  10      274.63      368.76    159.10 o 
   0  -9  10     2356.99     2390.70    262.81 o 
   1  -9  10     1760.54     2190.93    259.52 o 
   2  -9  10      412.03      347.66    144.14 o 
   3  -9  10      113.12      153.71    134.40 o 
   4  -9  10      663.64      567.99    159.94 o 
   5  -9  10     1570.28     1592.35    172.60 o 
   6  -9  10      651.55      641.69    175.49 o 
   7  -9  10      337.44      228.51    118.27 o 
  -5  -8  10     1406.41     1202.80    211.90 o 
  -4  -8  10      621.77      702.67    171.19 o 
  -3  -8  10      133.38      203.82    104.02 o 
  -2  -8  10      521.64      631.78    171.68 o 
  -1  -8  10      516.35      472.88    157.95 o 
   0  -8  10      349.60      328.54    148.83 o 
   1  -8  10      322.94      362.42    136.03 o 
   2  -8  10      182.78      294.65    146.17 o 
   3  -8  10     1092.48     1172.15    193.12 o 
   4  -8  10      233.12      269.67     88.26 o 
   5  -8  10      760.13      750.83    132.70 o 
   6  -8  10     2523.87     2271.23    192.08 o 
   7  -8  10      534.11      590.98    147.20 o 
   8  -8  10      346.08      301.27    105.48 o 
  -6  -7  10     1562.57     1679.53    245.51 o 
  -5  -7  10      745.51      963.08    201.22 o 
  -4  -7  10      153.66      119.08    113.83 o 
  -3  -7  10       25.47       66.52    112.27 o 
  -2  -7  10      166.38      128.50    129.14 o 
  -1  -7  10     2295.64     2088.69    243.07 o 
   0  -7  10     1278.22     1389.31    203.02 o 
   1  -7  10     1253.78     1331.45    203.02 o 
   2  -7  10      979.39      988.76    185.89 o 
   3  -7  10     2402.19     2732.17    184.30 o 
   4  -7  10     1337.16     1541.34    161.66 o 
   5  -7  10      386.03      436.63    103.54 o 
   6  -7  10      634.90      609.86    120.45 o 
   7  -7  10      564.74      622.89    126.43 o 
   8  -7  10      319.25      407.67    130.57 o 
   9  -7  10      442.99      419.79    131.95 o 
  -6  -6  10      666.27      650.30    128.11 o 
  -5  -6  10      290.16      349.01    134.59 o 
  -4  -6  10      898.14      755.01    172.42 o 
  -3  -6  10      883.32      969.17    179.72 o 
  -2  -6  10      173.33      252.52    119.67 o 
  -1  -6  10     1539.05     1576.15    208.98 o 
   0  -6  10     3967.39     3676.24    269.89 o 
   1  -6  10      717.61      711.73    160.07 o 
   2  -6  10     1025.89     1185.18    186.27 o 
   3  -6  10      856.46      873.97    125.72 o 
   4  -6  10      406.67      460.41    102.46 o 
   5  -6  10      190.96      259.37     86.17 o 
   6  -6  10      106.05       93.77     80.17 o 
   7  -6  10      787.28      807.96    136.25 o 
   8  -6  10     1018.34     1138.60    154.05 o 
   9  -6  10     1301.58     1469.47    213.03 o 
  10  -6  10      536.06      559.00    138.72 o 
  -7  -5  10     1332.04     1599.36    242.32 o 
  -6  -5  10      852.27      867.54    146.16 o 
  -5  -5  10      461.47      413.99    111.04 o 
  -4  -5  10      682.35      852.63    171.73 o 
  -3  -5  10     1010.35     1085.92    186.63 o 
  -2  -5  10     1119.19     1307.78    198.87 o 
  -1  -5  10     1206.04     1281.92    187.25 o 
   0  -5  10     1700.70     1674.56    248.56 o 
   1  -5  10      709.63      951.06    165.48 o 
   2  -5  10     1812.57     1920.69    150.04 o 
   3  -5  10     1739.43     1912.44    152.81 o 
   4  -5  10      241.54      181.47     76.59 o 
   5  -5  10      770.79      800.45    125.32 o 
   6  -5  10     1726.06     1845.81    173.44 o 
   7  -5  10      619.13      724.34    127.01 o 
   8  -5  10     2513.76     2512.24    199.59 o 
   9  -5  10     3574.87     3524.91    273.33 o 
  10  -5  10      787.01      834.73    178.85 o 
  -7  -4  10     1037.57     1122.14    173.76 o 
  -6  -4  10     1309.56     1283.27    207.70 o 
  -5  -4  10     1325.49     1469.71    171.31 o 
  -4  -4  10     1549.85     1484.49    166.85 o 
  -3  -4  10     3195.74     3340.13    193.00 o 
  -2  -4  10     1808.08     2093.58    217.22 o 
  -1  -4  10      560.73      527.78    138.55 o 
   0  -4  10      657.92      821.69    159.51 o 
   1  -4  10     1133.07      896.40    159.74 o 
   2  -4  10     4211.41     4552.34    201.96 o 
   3  -4  10     7838.04     7384.53    259.56 o 
   4  -4  10     1575.63     1640.96    147.21 o 
   5  -4  10      596.00      545.55    106.33 o 
   6  -4  10     2057.25     2138.12    174.31 o 
   7  -4  10     3194.20     3366.34    205.76 o 
   8  -4  10     2963.62     2823.42    199.84 o 
   9  -4  10     1163.98     1108.51    153.85 o 
  10  -4  10       42.40      337.20    338.95 o 
  11  -4  10       20.79      -35.58    158.66 o 
  -8  -3  10     1283.13     1351.00    185.37 o 
  -7  -3  10     1378.16     1507.29    186.50 o 
  -6  -3  10      839.31      926.98    149.24 o 
  -5  -3  10     2044.61     2201.81    196.80 o 
  -4  -3  10     2678.93     2417.33    243.84 o 
  -3  -3  10      275.01      346.16    129.53 o 
  -2  -3  10      454.32      387.53     99.11 o 
  -1  -3  10      528.01      455.08     94.17 o 
   0  -3  10      459.99      438.80    120.33 o 
   1  -3  10     1325.15     1401.57    173.19 o 
   2  -3  10     6095.89     5776.93    216.12 o 
   3  -3  10     5191.55     5313.10    215.11 o 
   4  -3  10      799.71      691.27    108.12 o 
   5  -3  10       45.46      139.51     76.64 o 
   6  -3  10      161.58       71.07     71.00 o 
   7  -3  10     1988.88     2208.56    181.78 o 
   8  -3  10     1235.71     1337.93    155.52 o 
   9  -3  10     1005.49     1004.89    149.28 o 
  10  -3  10      126.75       96.51    119.08 o 
  11  -3  10      132.19      165.39    209.62 o 
  -8  -2  10      971.83     1212.87    247.60 o 
  -7  -2  10      754.92      683.72    145.76 o 
  -6  -2  10      437.50      580.80    132.01 o 
  -5  -2  10      255.87      234.41    103.00 o 
  -4  -2  10     2705.30     2385.81    183.40 o 
  -3  -2  10      729.25      758.16    122.37 o 
  -2  -2  10       62.25      107.15     74.53 o 
  -1  -2  10      235.96      275.87     79.74 o 
   0  -2  10      813.02      853.90     72.79 o 
   1  -2  10     6319.49     6121.30    179.23 o 
   2  -2  10    11963.97    12056.71    482.22 o 
   3  -2  10     1029.82      898.51    111.86 o 
   4  -2  10      138.33      123.39     66.22 o 
   5  -2  10     1320.73     1459.11    140.79 o 
   6  -2  10     1054.76     1256.63    139.79 o 
   7  -2  10      597.33      618.49    111.03 o 
   8  -2  10     1033.51     1153.83    145.70 o 
   9  -2  10      874.22      877.23    142.72 o 
  10  -2  10      576.46      559.44    158.38 o 
  -9  -1  10      125.94      114.43    232.70 o 
  -8  -1  10       85.98       63.54    147.08 o 
  -7  -1  10      252.92      236.40    108.61 o 
  -6  -1  10     1597.89     1682.85    181.40 o 
  -5  -1  10     2443.41     2612.36    191.52 o 
  -4  -1  10     1100.68     1069.40    139.34 o 
  -3  -1  10     1268.23     1319.86    152.44 o 
  -2  -1  10      882.14      822.38    111.93 o 
  -1  -1  10     1871.31     1703.08    131.76 o 
   0  -1  10     2383.67     2337.87    113.92 o 
   1  -1  10     4079.83     3798.40    119.60 o 
   2  -1  10     2848.73     3063.17    136.32 o 
   3  -1  10      163.73      157.30     58.67 o 
   4  -1  10      333.85      336.52    168.75 o 
   5  -1  10     3407.71     3219.73    173.67 o 
   6  -1  10     4737.97     4794.18    215.68 o 
   7  -1  10       41.45        0.76     62.10 o 
   8  -1  10     1080.86     1110.17    141.95 o 
   9  -1  10      573.09      606.75    216.35 o 
  10  -1  10      551.53      675.78    127.56 o 
  11  -1  10      841.59      729.53    126.82 o 
  12  -1  10      153.65      110.43     97.53 o 
  -9   0  10      600.55      469.42    198.73 o 
  -8   0  10      292.61      254.94    160.50 o 
  -7   0  10      348.92      241.34    139.75 o 
  -6   0  10     1406.03     1408.68    163.71 o 
  -5   0  10     6243.30     6128.07    277.64 o 
  -4   0  10     3605.39     3741.26    198.94 o 
  -3   0  10      105.76       63.67     72.70 o 
  -2   0  10      189.71      211.61     76.34 o 
  -1   0  10     5447.08     5260.09    165.74 o 
   0   0  10     3123.96     2958.33    112.42 o 
   1   0  10     1542.22     1662.22     87.70 o 
   2   0  10      604.29      507.99     57.35 o 
   3   0  10      463.78      562.08     78.02 o 
   4   0  10      799.75      702.90     89.00 o 
   5   0  10      954.88     1042.05    106.96 o 
   6   0  10     3823.46     3831.46    170.49 o 
   7   0  10     2671.29     2684.95    151.71 o 
   8   0  10      613.04      621.29    127.57 o 
   9   0  10     1380.94     1406.43    162.90 o 
  10   0  10      547.01      433.73    104.03 o 
  11   0  10      957.31      811.92    161.43 o 
  12   0  10      325.43      289.36     94.40 o 
  -9   1  10      285.41      157.71    169.10 o 
  -8   1  10     1220.99     1274.68    239.78 o 
  -7   1  10     1468.28     1693.16    241.27 o 
  -6   1  10     2237.05     2522.75    262.75 o 
  -5   1  10     2846.78     2857.96    185.17 o 
  -4   1  10     2999.87     2771.42    173.49 o 
  -3   1  10       46.06       94.94     67.30 o 
  -2   1  10       49.53       54.33     56.07 o 
  -1   1  10     2552.95     2444.27    116.59 o 
   0   1  10     5031.08     4910.51    132.37 o 
   1   1  10     3324.41     3117.31    107.49 o 
   2   1  10     5062.99     5139.29    130.13 o 
   3   1  10     1297.92     1238.49     74.94 o 
   4   1  10     6482.75     6352.00    186.37 o 
   5   1  10     3648.60     3477.50    152.01 o 
   6   1  10      106.88      150.39     64.19 o 
   7   1  10      887.17      907.70    104.25 o 
   8   1  10     1546.98     1441.96    155.43 o 
   9   1  10     1754.91     1701.01    174.98 o 
  10   1  10      800.81      582.30    117.87 o 
  11   1  10      410.87      406.82    108.20 o 
  12   1  10      526.63      499.72    120.60 o 
  -9   2  10      210.54      122.77    164.19 o 
  -8   2  10      346.18      367.98    180.77 o 
  -7   2  10     1830.25     1781.77    248.99 o 
  -6   2  10     2830.76     2744.59    261.40 o 
  -5   2  10     1978.35     1870.19    160.29 o 
  -4   2  10      947.87     1057.83    125.08 o 
  -3   2  10      585.07      668.88    100.45 o 
  -2   2  10     2072.87     1915.11    126.72 o 
  -1   2  10      104.75      126.51     49.52 o 
   0   2  10     1284.08     1160.60     78.57 o 
   1   2  10    10335.46    10124.05    179.48 o 
   2   2  10     8939.42     9284.00    171.01 o 
   3   2  10     5955.05     5827.26    135.98 o 
   4   2  10     1463.45     1421.09     79.54 o 
   5   2  10     4063.55     3817.31    152.65 o 
   6   2  10     1110.12     1167.60    104.11 o 
   7   2  10       51.49       46.33     71.42 o 
   8   2  10     2070.99     1871.02    171.32 o 
   9   2  10     1448.25     1277.91    154.53 o 
  10   2  10     1073.92     1178.51    156.89 o 
  11   2  10      387.99      339.14     99.59 o 
  12   2  10      230.82      200.45     92.62 o 
  -9   3  10      399.69      313.00    146.48 o 
  -8   3  10       30.67       67.64    149.89 o 
  -7   3  10      666.83      676.14    181.91 o 
  -6   3  10     1417.80     1330.40    207.04 o 
  -5   3  10     1505.34     1558.68    205.28 o 
  -4   3  10      583.74      704.67    102.46 o 
  -3   3  10      865.41      869.79    105.01 o 
  -2   3  10     7830.15     7668.88    187.95 o 
  -1   3  10     4522.62     4251.53    142.54 o 
   0   3  10     1076.69     1133.15     95.77 o 
   1   3  10     5583.57     5410.36    135.70 o 
   2   3  10     4110.68     4328.11    123.79 o 
   3   3  10     2816.49     2856.83    102.02 o 
   4   3  10      715.21      707.85     66.07 o 
   5   3  10     1255.93     1379.96     86.08 o 
   6   3  10      153.05       79.80     55.90 o 
   7   3  10     1504.32     1574.29    153.34 o 
   8   3  10     2665.59     2549.41    180.85 o 
   9   3  10     2032.97     1997.96    183.12 o 
  10   3  10     1670.39     1634.10    173.47 o 
  11   3  10      592.93      619.89    126.84 o 
  12   3  10      121.48      136.43     81.22 o 
  -9   4  10      174.71      273.34    140.35 o 
  -8   4  10      710.30      793.94    184.76 o 
  -7   4  10      976.25     1116.75    203.00 o 
  -6   4  10     2128.60     1869.67    227.34 o 
  -5   4  10     1472.14     1579.63    204.77 o 
  -4   4  10     3768.13     3730.97    245.91 o 
  -3   4  10      842.18      920.93     84.21 o 
  -2   4  10     1907.06     1940.68    104.99 o 
  -1   4  10     3387.09     3227.85    125.39 o 
   0   4  10     3744.02     3593.02    128.40 o 
   1   4  10     1966.31     1834.33     87.91 o 
   2   4  10     2411.11     2442.80    100.26 o 
   3   4  10     5293.45     5051.83    131.90 o 
   4   4  10     6788.67     6902.16    155.28 o 
   5   4  10      905.64      872.29     87.55 o 
   6   4  10      102.25      104.77     57.58 o 
   7   4  10     1362.30     1364.65    119.42 o 
   8   4  10     2972.74     3105.89    197.02 o 
   9   4  10      971.25      990.11    146.76 o 
  10   4  10      437.02      374.79    126.41 o 
  11   4  10      495.07      465.84    114.02 o 
  12   4  10      182.53       73.08    217.31 o 
  -9   5  10      548.10      523.94    166.07 o 
  -8   5  10     2493.11     2202.45    267.66 o 
  -7   5  10     1959.78     2083.84    249.08 o 
  -6   5  10     2445.15     2221.60    247.93 o 
  -5   5  10     3124.00     3007.91    249.05 o 
  -4   5  10     1975.88     2083.12    150.60 o 
  -3   5  10     1970.32     1852.83    142.38 o 
  -2   5  10     2647.68     2555.86    114.50 o 
  -1   5  10     1076.65     1177.28     84.31 o 
   0   5  10      238.47      218.13     49.42 o 
   1   5  10     1419.73     1485.79     87.88 o 
   2   5  10     3262.24     3004.90    105.60 o 
   3   5  10     4817.18     4893.91    128.17 o 
   4   5  10     3024.68     2806.72    128.59 o 
   5   5  10     1759.84     1903.35    118.34 o 
   6   5  10      422.86      562.50     87.35 o 
   7   5  10       37.05       32.73     60.16 o 
   8   5  10     1724.69     1655.80    139.74 o 
   9   5  10     2064.89     2039.64    188.01 o 
  10   5  10      339.22      339.51    115.90 o 
  11   5  10      136.92      266.62    104.88 o 
  12   5  10      256.51       75.00    237.51 o 
  -9   6  10      643.68      523.12    173.85 o 
  -8   6  10      377.88      361.36    127.18 o 
  -7   6  10     1709.08     1757.92    287.99 o 
  -6   6  10      850.85      766.28    164.80 o 
  -5   6  10     1656.32     1535.35    200.30 o 
  -4   6  10      220.67      262.20     85.30 o 
  -3   6  10     2067.20     1890.14    139.95 o 
  -2   6  10     3149.20     2714.12    155.57 o 
  -1   6  10       78.36       93.07     39.60 o 
   0   6  10     1622.61     1628.73     91.34 o 
   1   6  10     3077.52     3015.59    116.62 o 
   2   6  10     6500.52     6403.83    155.78 o 
   3   6  10     4381.32     4062.05    150.54 o 
   4   6  10     1867.16     1675.80    109.97 o 
   5   6  10      143.98      215.42     67.06 o 
   6   6  10      435.95      416.08     84.58 o 
   7   6  10     1466.24     1514.41    132.51 o 
   8   6  10      570.81      563.97    100.00 o 
   9   6  10     1366.31     1485.97    147.34 o 
  10   6  10     1337.44     1568.81    186.15 o 
  11   6  10      614.63      343.28    242.31 o 
  12   6  10      347.61      312.51    266.35 o 
  -9   7  10      881.73      980.14    200.08 o 
  -8   7  10      435.40      441.34    141.55 o 
  -7   7  10      225.01      159.56    113.49 o 
  -6   7  10      213.31      142.41    113.62 o 
  -5   7  10     1723.68     1788.29    191.34 o 
  -4   7  10     3070.52     2967.58    176.80 o 
  -3   7  10     2175.95     2079.85    148.12 o 
  -2   7  10     2205.78     2081.88    141.59 o 
  -1   7  10     2367.25     2295.51    104.73 o 
   0   7  10     4027.56     3944.65    134.24 o 
   1   7  10     4085.26     3901.81    128.63 o 
   2   7  10    11103.24    11152.30    264.26 o 
   3   7  10     2686.01     2412.22    139.75 o 
   4   7  10      562.37      572.79     83.31 o 
   5   7  10       37.35      -12.97     50.31 o 
   6   7  10      167.87      190.10     69.98 o 
   7   7  10     4750.62     4612.65    194.61 o 
   8   7  10      796.42      833.60    117.36 o 
   9   7  10     1031.70     1160.10    138.90 o 
  10   7  10     1365.79     1431.76    152.89 o 
  11   7  10      607.68      439.44    273.08 o 
  -9   8  10      250.66      274.01    119.48 o 
  -8   8  10      601.79      792.59    171.44 o 
  -7   8  10      343.80      369.20    129.61 o 
  -6   8  10      520.06      430.77    140.73 o 
  -5   8  10     3085.40     3269.64    193.38 o 
  -4   8  10     6727.33     6385.49    247.60 o 
  -3   8  10     4324.83     4163.93    198.69 o 
  -2   8  10      563.06      566.90    100.29 o 
  -1   8  10      171.63      184.52     68.56 o 
   0   8  10     2795.14     2815.39    133.52 o 
   1   8  10     1805.41     1694.32    119.73 o 
   2   8  10     1494.86     1378.61    113.28 o 
   3   8  10     1205.08     1326.38    119.33 o 
   4   8  10      290.82      283.53     82.45 o 
   5   8  10      593.19      600.09    110.23 o 
   6   8  10      442.92      449.17     92.03 o 
   7   8  10     1005.04      999.44    120.20 o 
   8   8  10     2251.75     2258.84    165.37 o 
   9   8  10      961.94     1031.20    128.07 o 
  10   8  10      544.19      483.10    173.81 o 
  11   8  10      690.22      760.60    257.70 o 
  -9   9  10      554.33      531.90    147.69 o 
  -8   9  10      155.74      192.87    112.53 o 
  -7   9  10      826.49      823.06    171.88 o 
  -6   9  10     1201.67     1269.09    152.94 o 
  -5   9  10     2467.03     2483.83    186.31 o 
  -4   9  10     3546.76     3427.55    192.87 o 
  -3   9  10     3322.94     3026.08    178.76 o 
  -2   9  10      368.70      460.60     94.80 o 
  -1   9  10      275.83      377.65     84.58 o 
   0   9  10     1195.59     1247.23    112.20 o 
   1   9  10     4669.72     4690.55    185.46 o 
   2   9  10     3957.04     3798.07    175.96 o 
   3   9  10     1847.31     1853.80    137.09 o 
   4   9  10     1537.60     1418.33    137.84 o 
   5   9  10     1813.25     1849.58    154.98 o 
   6   9  10     3810.75     3834.22    208.06 o 
   7   9  10     1133.65     1096.04    145.75 o 
   8   9  10     1177.94     1204.79    136.95 o 
   9   9  10      696.84      767.55    117.88 o 
  10   9  10      286.83      275.01    183.66 o 
  11   9  10      436.92      599.94    172.14 o 
  -8  10  10      120.51       75.45     85.97 o 
  -7  10  10      114.19       32.21     95.87 o 
  -6  10  10     3369.92     3427.27    214.52 o 
  -5  10  10     3632.41     3644.53    211.26 o 
  -4  10  10      570.70      647.36    112.03 o 
  -3  10  10     1623.35     1695.64    154.93 o 
  -2  10  10      935.46      868.70    117.64 o 
  -1  10  10     2185.17     2257.10    148.57 o 
   0  10  10     1198.14     1123.90    163.06 o 
   1  10  10     3589.93     3284.83    226.02 o 
   2  10  10     6581.17     6552.49    229.45 o 
   3  10  10     1999.77     1873.64    144.59 o 
   4  10  10     1196.39     1394.66    141.74 o 
   5  10  10     1232.31     1087.18    134.59 o 
   6  10  10     1713.31     1721.41    167.94 o 
   7  10  10      943.36      851.77    139.58 o 
   8  10  10      108.53      161.33     95.93 o 
   9  10  10      704.16      881.76    262.51 o 
  10  10  10      741.16      614.93    291.84 o 
  -8  11  10      601.89      658.84    155.11 o 
  -7  11  10       87.49      184.89     91.21 o 
  -6  11  10      860.79      907.26    145.44 o 
  -5  11  10     3720.95     3600.37    214.66 o 
  -4  11  10     2450.78     2334.61    187.85 o 
  -3  11  10      433.15      607.91    105.99 o 
  -2  11  10      257.55      175.13     76.63 o 
  -1  11  10     4822.46     4886.47    477.42 o 
   0  11  10     5776.83     5482.28    291.04 o 
   1  11  10     4248.01     4018.58    255.16 o 
   2  11  10     2768.37     2784.67    165.70 o 
   3  11  10     1488.96     1414.67    142.66 o 
   4  11  10     1076.10     1101.95    138.26 o 
   5  11  10      371.43      430.00    103.14 o 
   6  11  10      447.00      269.49    126.46 o 
   7  11  10       92.34      114.43    104.42 o 
   8  11  10      551.61      703.16    136.40 o 
   9  11  10     1181.54     1404.79    230.26 o 
  10  11  10      798.38      824.39    216.46 o 
  -8  12  10      233.17      241.24    130.85 o 
  -7  12  10     1459.13     1363.14    171.12 o 
  -6  12  10     1642.19     1625.05    186.33 o 
  -5  12  10     2156.31     2287.88    199.99 o 
  -4  12  10     2313.24     2425.77    196.15 o 
  -3  12  10     2404.72     2388.49    177.71 o 
  -2  12  10     1772.74     1946.65    209.26 o 
  -1  12  10     1794.61     1776.98    300.97 o 
   0  12  10     2615.95     2625.32    211.08 o 
   1  12  10      885.78      805.40    147.45 o 
   2  12  10      396.23      428.30    101.61 o 
   3  12  10      356.67      375.98     94.54 o 
   4  12  10     3181.28     3114.34    192.91 o 
   5  12  10     2382.37     2567.99    197.10 o 
   6  12  10      192.10      241.59    102.27 o 
   7  12  10       64.45       78.62    113.84 o 
   8  12  10      888.23      949.67    194.50 o 
   9  12  10     2296.81     2187.60    273.27 o 
  -7  13  10     1139.83     1119.89    190.75 o 
  -6  13  10     2092.40     2331.93    212.99 o 
  -5  13  10     1764.90     1870.58    186.87 o 
  -4  13  10     1037.53     1182.49    159.02 o 
  -3  13  10     1644.48     1994.92    226.69 o 
  -2  13  10     1956.71     2193.49    231.50 o 
  -1  13  10      716.24      615.62    140.86 o 
   0  13  10       41.51       49.10     94.25 o 
   1  13  10       55.56       51.43     84.79 o 
   2  13  10      909.99      914.84    160.58 o 
   3  13  10     1226.37     1296.77    148.37 o 
   4  13  10     1125.11     1103.67    149.70 o 
   5  13  10     1772.69     1790.91    175.97 o 
   6  13  10      368.49      387.43    113.80 o 
   7  13  10      262.39      102.28     95.45 o 
   8  13  10      734.25      638.48    288.47 o 
   9  13  10     1239.87     1255.90    236.35 o 
  -7  14  10      675.30      763.40    138.96 o 
  -6  14  10     1141.61     1142.61    202.03 o 
  -5  14  10      381.27      465.69    147.59 o 
  -4  14  10      917.19     1082.71    192.06 o 
  -3  14  10      475.54      648.82    159.78 o 
  -2  14  10      732.68      780.42    161.73 o 
  -1  14  10     2104.23     2312.82    233.71 o 
   0  14  10       63.12       81.15     89.36 o 
   1  14  10       82.59      163.19     90.00 o 
   2  14  10     1422.45     1334.60    189.01 o 
   3  14  10     4899.64     4842.81    294.85 o 
   4  14  10     2277.09     2111.89    186.88 o 
   5  14  10      186.30      171.18    104.30 o 
   6  14  10       85.43      147.97     95.51 o 
   7  14  10      586.97      440.22    162.88 o 
   8  14  10      884.18      687.13    191.63 o 
  -6  15  10      418.67      485.69    125.23 o 
  -5  15  10      729.06      731.70    140.26 o 
  -4  15  10     1540.01     1724.10    244.44 o 
  -3  15  10     1563.26     1677.53    227.75 o 
  -2  15  10      653.06      661.74    152.86 o 
  -1  15  10      185.08      257.48    108.56 o 
   0  15  10      691.80      860.59    162.50 o 
   1  15  10     1600.28     1617.93    201.94 o 
   2  15  10     2324.04     2282.68    232.14 o 
   3  15  10     1731.63     1766.23    210.91 o 
   4  15  10      944.58      874.66    163.86 o 
   5  15  10      432.93      439.99    117.87 o 
   6  15  10      110.86       78.38     87.64 o 
   7  15  10      181.93       25.78    129.09 o 
  -5  16  10      887.14     1132.42    211.31 o 
  -4  16  10     1536.12     1614.02    231.04 o 
  -3  16  10     2995.22     3116.01    270.75 o 
  -2  16  10     2292.77     2444.72    234.33 o 
  -1  16  10      229.77      227.09     97.47 o 
   0  16  10      335.37      347.76    110.61 o 
   1  16  10     2180.43     2414.05    224.51 o 
   2  16  10     1187.11     1117.84    178.35 o 
   3  16  10      346.01      336.14    127.41 o 
   4  16  10      683.75      888.31    164.12 o 
   5  16  10      554.05      604.79    137.04 o 
   6  16  10      343.13      237.44    155.39 o 
  -3  17  10     1356.01     1522.72    225.61 o 
  -2  17  10      744.09      898.24    159.94 o 
  -1  17  10      695.95      816.72    154.12 o 
   0  17  10       33.45       27.30     62.76 o 
   1  17  10      800.28      885.14    166.75 o 
   2  17  10     2049.44     1978.73    230.62 o 
   3  17  10      865.28      927.71    158.19 o 
   4  17  10      580.11      787.76    146.08 o 
  -1  18  10      168.45      117.52     75.09 o 
   0  18  10      278.81      178.41    198.56 o 
   1  18  10      581.26      634.97    129.23 o 
   2  18  10     1682.80     1801.18    227.44 o 
  -1 -10  11       98.02      149.47    135.28 o 
   0 -10  11     1059.29     1156.87    222.29 o 
   1 -10  11      994.84      890.60    203.95 o 
   2 -10  11     1034.92      971.82    214.42 o 
   3 -10  11      302.31      364.15    180.85 o 
   4 -10  11      625.08      628.28    198.37 o 
   5 -10  11      489.29      746.18    268.28 o 
  -2  -9  11      462.11      282.75    158.58 o 
  -1  -9  11      406.76      431.81    168.61 o 
   0  -9  11     1269.82     1398.69    225.29 o 
   1  -9  11     2155.47     2025.63    260.20 o 
   2  -9  11     1267.59     1228.36    224.19 o 
   3  -9  11      266.34      268.52    161.82 o 
   4  -9  11      123.06       82.44    124.01 o 
   5  -9  11      718.91      566.40    121.72 o 
   6  -9  11      761.33      681.01    153.74 o 
   7  -9  11       56.12       49.84    122.12 o 
  -4  -8  11      640.35      777.85    173.35 o 
  -3  -8  11      217.24      391.74    123.91 o 
  -2  -8  11      770.92      759.88    237.03 o 
  -1  -8  11     1945.40     1921.36    249.16 o 
   0  -8  11     1529.66     1490.40    228.77 o 
   1  -8  11      759.39      931.37    192.24 o 
   2  -8  11      546.09      537.17    160.93 o 
   3  -8  11     1172.82     1035.80    231.74 o 
   4  -8  11      234.58      156.02    115.10 o 
   5  -8  11      151.97      142.35     76.50 o 
   6  -8  11      921.24      834.86    169.25 o 
   7  -8  11      604.22      654.69    145.51 o 
   8  -8  11      282.35      367.98    122.91 o 
  -5  -7  11     1501.93     1377.60    222.74 o 
  -4  -7  11     1430.87     1434.58    242.80 o 
  -3  -7  11      460.83      452.20    136.27 o 
  -2  -7  11      547.08      474.26    140.88 o 
  -1  -7  11     1551.82     1343.35    218.78 o 
   0  -7  11     1368.69     1318.00    214.85 o 
   1  -7  11      456.73      629.83    166.58 o 
   2  -7  11      163.10      195.93    122.05 o 
   3  -7  11      592.82      685.57    168.59 o 
   4  -7  11     1842.97     1843.19    177.77 o 
   5  -7  11      457.74      552.59    118.87 o 
   6  -7  11      170.03      173.74     81.65 o 
   7  -7  11     1118.63     1219.80    160.15 o 
   8  -7  11     1544.44     1463.31    328.86 o 
   9  -7  11     1247.26     1254.02    207.94 o 
  -6  -6  11     1109.55     1072.60    204.33 o 
  -5  -6  11      678.15      662.79    154.52 o 
  -4  -6  11      968.55     1068.84    194.19 o 
  -3  -6  11      961.03     1128.74    198.09 o 
  -2  -6  11      121.31      149.97    110.17 o 
  -1  -6  11      153.65      194.80    109.54 o 
   0  -6  11      257.73      237.49    127.06 o 
   1  -6  11      541.80      575.04    154.12 o 
   2  -6  11     1794.16     1722.39    216.64 o 
   3  -6  11     3093.33     3109.96    195.89 o 
   4  -6  11     2240.38     2234.61    182.92 o 
   5  -6  11      562.17      633.44    121.55 o 
   6  -6  11      171.94      239.46     84.32 o 
   7  -6  11       40.24      113.07     71.27 o 
   8  -6  11      901.27     1041.32    155.32 o 
   9  -6  11     1037.09      972.49    182.19 o 
  -6  -5  11      735.12      646.20    143.05 o 
  -5  -5  11      396.85      498.08    142.96 o 
  -4  -5  11      144.34       91.25    103.96 o 
  -3  -5  11      708.77      729.65    169.29 o 
  -2  -5  11      867.11      838.34    170.27 o 
  -1  -5  11      663.59      555.39    154.84 o 
   0  -5  11       93.18      156.28    124.45 o 
   1  -5  11      423.72      516.23    145.61 o 
   2  -5  11     3089.17     3188.99    244.75 o 
   3  -5  11     3606.23     3784.95    203.06 o 
   4  -5  11      476.82      543.25    110.25 o 
   5  -5  11      200.03      160.95     86.30 o 
   6  -5  11      781.30      782.10    133.51 o 
   7  -5  11      255.13      195.55     88.05 o 
   8  -5  11      708.94      650.22    124.40 o 
   9  -5  11     1240.58     1266.82    168.02 o 
  10  -5  11      702.30      925.60    163.82 o 
  -7  -4  11       82.33      128.94    102.90 o 
  -6  -4  11       72.61      202.28    105.10 o 
  -5  -4  11      277.61      327.41    112.91 o 
  -4  -4  11      688.00      761.47    133.11 o 
  -3  -4  11     2311.99     2298.21    184.23 o 
  -2  -4  11     2311.49     2171.50    223.86 o 
  -1  -4  11      749.67      752.15    158.41 o 
   0  -4  11      514.79      554.23    136.31 o 
   1  -4  11      607.16      815.35    162.66 o 
   2  -4  11     3375.87     3440.36    187.38 o 
   3  -4  11     1722.23     2014.20    159.09 o 
   4  -4  11      105.68      141.58     69.61 o 
   5  -4  11      157.37      214.19     87.37 o 
   6  -4  11       67.06       49.02     73.40 o 
   7  -4  11      959.81     1007.06    145.76 o 
   8  -4  11     1405.91     1428.98    169.93 o 
   9  -4  11     1852.81     1967.07    196.62 o 
  10  -4  11      585.18      602.27    153.39 o 
  -7  -3  11      626.32      807.80    154.32 o 
  -6  -3  11      337.94      349.56    117.21 o 
  -5  -3  11     1226.68     1353.07    170.58 o 
  -4  -3  11     3857.14     3956.41    225.55 o 
  -3  -3  11     2128.12     2218.53    183.46 o 
  -2  -3  11     1562.19     1666.22    156.22 o 
  -1  -3  11      287.40      279.43    121.06 o 
   0  -3  11     1210.74     1354.49    181.48 o 
   1  -3  11     3241.61     3189.08    173.22 o 
   2  -3  11     2257.88     2513.92    221.13 o 
   3  -3  11     1538.28     1267.93    136.21 o 
   4  -3  11      519.85      587.49    108.77 o 
   5  -3  11      942.93      927.64    129.16 o 
   6  -3  11      957.36      954.15    134.58 o 
   7  -3  11      770.86      887.31    133.45 o 
   8  -3  11     2689.64     2802.59    198.50 o 
   9  -3  11     1558.46     1408.13    167.53 o 
  10  -3  11      184.66      323.24    155.79 o 
  -8  -2  11      323.10      284.19    159.88 o 
  -7  -2  11      950.83      978.59    163.93 o 
  -6  -2  11     1395.46     1375.47    173.44 o 
  -5  -2  11     3002.11     3167.85    217.35 o 
  -4  -2  11     5321.11     5249.04    247.51 o 
  -3  -2  11     2000.67     2007.94    169.17 o 
  -2  -2  11      229.79      202.77     86.84 o 
  -1  -2  11      152.40      156.80     75.82 o 
   0  -2  11       38.55      -20.39     78.41 o 
   1  -2  11     2012.26     2084.02    123.74 o 
   2  -2  11     4522.86     3920.45    161.89 o 
   3  -2  11     1450.11     1617.48    128.15 o 
   4  -2  11      247.98      185.02     81.96 o 
   5  -2  11     1796.47     1850.14    158.01 o 
   6  -2  11     3553.45     3491.48    196.94 o 
   7  -2  11     1235.35     1393.14    156.10 o 
   8  -2  11      867.49      919.22    141.03 o 
   9  -2  11      674.27      653.52    163.06 o 
  10  -2  11      525.80      444.24    228.85 o 
  11  -2  11      225.53      343.51    105.19 o 
  -8  -1  11      108.74       -0.24    159.39 o 
  -7  -1  11      232.73      139.40    150.95 o 
  -6  -1  11     1966.55     2233.52    205.05 o 
  -5  -1  11     3773.37     3838.41    222.91 o 
  -4  -1  11      701.77      701.65    128.03 o 
  -3  -1  11      149.63      131.45     82.67 o 
  -2  -1  11      342.63      267.38     86.13 o 
  -1  -1  11     1979.57     1966.48    148.62 o 
   0  -1  11     1574.18     1471.24     92.63 o 
   1  -1  11     2752.34     2695.35    130.79 o 
   2  -1  11     9220.31     8908.84    223.45 o 
   3  -1  11     2317.97     2191.78    135.29 o 
   4  -1  11      726.48      824.10    102.95 o 
   5  -1  11     3363.55     2980.45    160.45 o 
   6  -1  11      982.21     1107.20    165.90 o 
   7  -1  11     1019.24      972.89    165.39 o 
   8  -1  11     1057.99     1117.07    177.27 o 
   9  -1  11      645.29      532.55    105.78 o 
  10  -1  11      816.24      873.89    138.95 o 
  11  -1  11     1081.60     1107.06    151.17 o 
  -8   0  11      476.12      404.69    181.84 o 
  -7   0  11      120.95      232.37    153.91 o 
  -6   0  11      423.77      458.00    120.15 o 
  -5   0  11     2307.92     2349.08    184.04 o 
  -4   0  11     3793.73     3655.31    201.55 o 
  -3   0  11      565.26      681.69    113.53 o 
  -2   0  11       62.63       41.16     68.00 o 
  -1   0  11     2528.27     2311.87    148.36 o 
   0   0  11     4765.13     4752.13    139.81 o 
   1   0  11     2837.87     2739.85    111.33 o 
   2   0  11     2056.46     2066.36    120.25 o 
   3   0  11     1416.93     1264.94    110.51 o 
   4   0  11     2564.80     2634.39    140.59 o 
   5   0  11      974.65      865.10    101.60 o 
   6   0  11      313.95      398.86     87.19 o 
   7   0  11      266.39      262.61     81.27 o 
   8   0  11     1122.90     1095.72    147.67 o 
   9   0  11      971.58      952.80    148.44 o 
  10   0  11      407.17      457.43    114.89 o 
  11   0  11     1592.77     1461.99    177.07 o 
  -8   1  11      244.82      246.88    183.90 o 
  -7   1  11      871.87      932.35    214.32 o 
  -6   1  11      749.75      830.18    192.65 o 
  -5   1  11     2159.69     2192.56    188.11 o 
  -4   1  11     2650.41     2759.42    175.48 o 
  -3   1  11     3941.77     3781.61    192.36 o 
  -2   1  11      474.98      498.96     98.14 o 
  -1   1  11      234.89      261.34     66.31 o 
   0   1  11     1518.89     1509.56     89.53 o 
   1   1  11     2025.18     2217.03    105.10 o 
   2   1  11      590.67      456.88     60.54 o 
   3   1  11       90.65      111.73     56.44 o 
   4   1  11     3735.01     3610.72    155.48 o 
   5   1  11     3471.53     3498.27    158.70 o 
   6   1  11      161.95      132.73     65.36 o 
   7   1  11       44.12       82.25     69.99 o 
   8   1  11     2244.02     2010.21    182.31 o 
   9   1  11     2504.74     2418.38    200.20 o 
  10   1  11      868.55      832.42    136.05 o 
  11   1  11      630.06      493.77    115.70 o 
  12   1  11      308.25      319.82    103.10 o 
  -9   2  11      442.60      357.82    188.53 o 
  -8   2  11      183.24       68.80    153.30 o 
  -7   2  11      842.15      853.59    200.09 o 
  -6   2  11     1559.50     1807.46    247.02 o 
  -5   2  11     4556.99     4356.01    392.32 o 
  -4   2  11     1824.47     1874.01    155.69 o 
  -3   2  11     1029.86     1104.46    124.66 o 
  -2   2  11     1899.19     1920.66    135.68 o 
  -1   2  11      109.96      135.78     50.30 o 
   0   2  11       45.11       96.31     45.06 o 
   1   2  11     1279.02     1293.25     83.23 o 
   2   2  11     4505.83     4680.31    136.80 o 
   3   2  11     1600.44     1558.90     88.67 o 
   4   2  11     3014.79     2862.23    137.03 o 
   5   2  11     3225.57     3157.02    147.53 o 
   6   2  11     1851.65     1676.85    157.72 o 
   7   2  11     1750.80     1742.60    165.93 o 
   8   2  11      631.09      599.51    117.09 o 
   9   2  11      703.22      530.77    117.86 o 
  10   2  11      640.87      702.28    130.26 o 
  11   2  11      458.01      488.30    114.65 o 
  12   2  11      192.16      164.75     95.96 o 
  -9   3  11      577.10      423.14    192.67 o 
  -8   3  11      823.06      992.84    221.14 o 
  -7   3  11      393.06      332.03    155.49 o 
  -6   3  11     2202.39     2032.22    247.60 o 
  -5   3  11     2072.11     2285.52    238.83 o 
  -4   3  11      820.55      807.21    112.98 o 
  -3   3  11       50.19      100.41     67.74 o 
  -2   3  11     1662.06     1756.31    106.62 o 
  -1   3  11     5850.95     5827.43    243.58 o 
   0   3  11       81.32       85.13     46.63 o 
   1   3  11     2070.59     2048.23     98.06 o 
   2   3  11     5446.17     5448.47    144.94 o 
   3   3  11     3988.67     3705.33    122.86 o 
   4   3  11     4885.49     4884.01    138.74 o 
   5   3  11     1938.38     1774.52    143.13 o 
   6   3  11       68.28       60.56     77.02 o 
   7   3  11     1712.13     1608.08    157.63 o 
   8   3  11     1121.37     1183.73    147.21 o 
   9   3  11      336.68      283.73    101.48 o 
  10   3  11     1168.34     1024.91    146.51 o 
  11   3  11     1360.49     1403.86    177.78 o 
  12   3  11      262.28      223.98     89.92 o 
  -9   4  11       73.07      -56.17    137.13 o 
  -8   4  11      862.74      956.36    221.78 o 
  -7   4  11     1254.54     1157.84    210.88 o 
  -6   4  11     1390.14     1348.41    215.19 o 
  -5   4  11      650.88      542.65    144.14 o 
  -4   4  11     1153.29     1184.98    179.87 o 
  -3   4  11     2217.09     2123.87    138.52 o 
  -2   4  11     2020.73     2026.85    114.80 o 
  -1   4  11     3687.52     3576.92    138.02 o 
   0   4  11     2583.55     2632.49    119.86 o 
   1   4  11     6202.86     6158.76    153.41 o 
   2   4  11     2870.52     2710.22    109.27 o 
   3   4  11     5392.82     5281.21    142.50 o 
   4   4  11     4654.23     4649.78    136.76 o 
   5   4  11     1155.47     1277.60    103.10 o 
   6   4  11       79.38       77.63     59.20 o 
   7   4  11       40.81       21.87     76.66 o 
   8   4  11     2878.08     2703.70    197.44 o 
   9   4  11      615.48      693.71    134.96 o 
  10   4  11     1169.88     1173.34    160.84 o 
  11   4  11     1450.67     1251.93    168.10 o 
  12   4  11      205.10      136.80     96.03 o 
  -9   5  11      249.04      313.98    155.53 o 
  -8   5  11      827.37      759.93    169.16 o 
  -7   5  11      939.59     1050.17    209.94 o 
  -6   5  11      971.02      955.16    183.86 o 
  -5   5  11     1629.69     1368.77    200.92 o 
  -4   5  11     1540.84     1752.72    203.76 o 
  -3   5  11     3669.72     3473.82    177.07 o 
  -2   5  11     7705.51     7319.97    287.73 o 
  -1   5  11     2285.11     2239.01    115.33 o 
   0   5  11       58.88       40.24     44.39 o 
   1   5  11      323.18      273.80     56.78 o 
   2   5  11     1482.10     1369.29     84.70 o 
   3   5  11     2332.33     2384.85    101.79 o 
   4   5  11     3969.40     3696.90    150.89 o 
   5   5  11     1197.94     1240.68    107.92 o 
   6   5  11     1021.65     1107.47    112.21 o 
   7   5  11       61.20       -9.93     57.35 o 
   8   5  11      792.19      968.86    147.79 o 
   9   5  11     2427.64     2142.95    193.76 o 
  10   5  11     1491.42     1573.69    258.73 o 
  11   5  11      277.63      215.09    114.86 o 
  12   5  11       38.77       87.50    226.93 o 
  -9   6  11     1000.32     1107.75    218.05 o 
  -8   6  11      882.35      746.59    167.06 o 
  -7   6  11      275.50      289.48    136.32 o 
  -6   6  11     1515.75     1625.51    230.80 o 
  -5   6  11     2450.71     2438.18    245.76 o 
  -4   6  11     2420.35     2366.31    162.20 o 
  -3   6  11     3002.35     2903.17    171.54 o 
  -2   6  11     2144.08     2054.34    147.13 o 
  -1   6  11     1263.42     1216.50     90.93 o 
   0   6  11      339.64      372.83     64.47 o 
   1   6  11     1668.91     1702.84     97.18 o 
   2   6  11     1881.07     1811.83     98.70 o 
   3   6  11     4789.05     4619.26    165.62 o 
   4   6  11     4676.85     4468.82    165.87 o 
   5   6  11      698.78      709.56     93.89 o 
   6   6  11      256.08      255.57     73.66 o 
   7   6  11     4026.43     4163.07    186.88 o 
   8   6  11     1377.28     1390.92    138.68 o 
   9   6  11      960.20     1017.41    159.80 o 
  10   6  11      699.43      752.29    149.21 o 
  11   6  11      280.41      413.98    130.27 o 
  -9   7  11     1879.60     1941.53    264.36 o 
  -8   7  11     1610.67     1773.88    251.83 o 
  -7   7  11      189.51      189.33    112.81 o 
  -6   7  11      510.47      490.07    146.78 o 
  -5   7  11     1712.43     1589.41    212.74 o 
  -4   7  11     3296.30     2890.86    215.67 o 
  -3   7  11     1526.93     1390.29    137.64 o 
  -2   7  11      630.70      554.42     97.36 o 
  -1   7  11       47.00       52.61     64.22 o 
   0   7  11     1682.48     1640.10     96.74 o 
   1   7  11     6065.44     6089.56    167.65 o 
   2   7  11     4439.38     4311.52    253.87 o 
   3   7  11     5797.13     5875.13    210.40 o 
   4   7  11     3682.84     3552.14    157.17 o 
   5   7  11      528.78      549.41     91.17 o 
   6   7  11      167.10      145.11     71.91 o 
   7   7  11     1343.64     1500.34    134.87 o 
   8   7  11     1240.26     1292.15    135.07 o 
   9   7  11       42.21       50.88     78.81 o 
  10   7  11      310.24      304.74    117.20 o 
  11   7  11      597.33      497.13    267.32 o 
  -8   8  11      660.86      723.91    160.44 o 
  -7   8  11      727.33      635.63    157.88 o 
  -6   8  11      289.46      347.79    132.89 o 
  -5   8  11     1299.49     1149.56    140.19 o 
  -4   8  11     2767.71     2831.40    179.16 o 
  -3   8  11     2746.77     2672.89    170.25 o 
  -2   8  11     1971.93     1927.35    147.18 o 
  -1   8  11      900.37      952.46    113.53 o 
   0   8  11     2666.05     2651.90    119.42 o 
   1   8  11    10522.79    10065.81    266.34 o 
   2   8  11     7213.17     7011.59    229.01 o 
   3   8  11     3412.33     3078.85    162.58 o 
   4   8  11      730.11      819.98    111.80 o 
   5   8  11     1390.90     1423.64    128.52 o 
   6   8  11      965.97      948.61    115.55 o 
   7   8  11      350.95      342.17     89.02 o 
   8   8  11      372.90      473.74     99.81 o 
   9   8  11      436.88      376.49    100.79 o 
  10   8  11      979.06     1052.24    137.43 o 
  11   8  11      512.17      305.78    270.20 o 
  -8   9  11       29.31       38.99     96.20 o 
  -7   9  11       47.07       51.13     98.01 o 
  -6   9  11      953.47      827.59    206.26 o 
  -5   9  11     1009.34     1084.04    147.07 o 
  -4   9  11     3258.24     3287.34    193.20 o 
  -3   9  11     5080.53     5039.25    224.83 o 
  -2   9  11     4453.51     4037.99    291.60 o 
  -1   9  11      608.62      733.45    106.80 o 
   0   9  11      230.33      291.35     68.94 o 
   1   9  11     7162.47     6923.93    353.41 o 
   2   9  11     1790.85     1661.02    132.67 o 
   3   9  11      169.46      214.40     73.78 o 
   4   9  11      107.39       75.80     70.02 o 
   5   9  11     1577.03     1783.17    158.77 o 
   6   9  11     1221.66     1154.93    140.77 o 
   7   9  11     1469.09     1662.79    146.65 o 
   8   9  11      351.77      320.17     97.62 o 
   9   9  11      830.26      789.91    124.04 o 
  10   9  11     1313.09     1405.13    296.64 o 
  -8  10  11      231.09      242.30    110.98 o 
  -7  10  11       46.59      137.04     92.44 o 
  -6  10  11     1835.35     1801.98    198.54 o 
  -5  10  11     2189.63     2295.69    192.54 o 
  -4  10  11     1677.04     1662.36    164.37 o 
  -3  10  11     1094.58     1199.06    142.31 o 
  -2  10  11      615.58      739.43    114.73 o 
  -1  10  11     1602.26     1610.89    138.11 o 
   0  10  11     1107.81     1254.40    180.09 o 
   1  10  11      374.41      329.72    125.91 o 
   2  10  11      764.31      777.73    109.86 o 
   3  10  11     3186.54     3052.26    178.88 o 
   4  10  11     2740.75     2662.75    173.50 o 
   5  10  11     1149.73     1137.87    140.09 o 
   6  10  11      738.52      786.51    130.74 o 
   7  10  11      588.00      690.01    134.37 o 
   8  10  11      667.14      742.18    134.11 o 
   9  10  11      534.19      423.32    118.19 o 
  10  10  11     1138.57     1359.65    319.24 o 
  -8  11  11      413.00      394.78    132.39 o 
  -7  11  11      444.04      592.10    279.82 o 
  -6  11  11      597.04      638.62    123.40 o 
  -5  11  11     3552.61     3498.49    215.69 o 
  -4  11  11     2172.01     2203.21    187.60 o 
  -3  11  11      725.89      802.70    120.21 o 
  -2  11  11      430.87      446.41     99.78 o 
  -1  11  11      216.65      217.80    112.13 o 
   0  11  11     4346.96     4233.76    266.08 o 
   1  11  11      356.09      215.19    112.66 o 
   2  11  11      102.38       47.89     94.88 o 
   3  11  11     3233.84     2919.70    176.71 o 
   4  11  11     5450.57     5372.09    236.41 o 
   5  11  11     2190.21     2239.06    175.80 o 
   6  11  11      936.84      974.94    145.85 o 
   7  11  11       91.25       64.82     85.47 o 
   8  11  11      238.20       64.64     98.24 o 
   9  11  11      455.36      317.39    152.29 o 
  10  11  11      244.08      434.90    176.09 o 
  -7  12  11     1605.60     1526.14    217.74 o 
  -6  12  11     1575.12     1380.63    170.75 o 
  -5  12  11      428.61      515.63    116.12 o 
  -4  12  11      298.62      297.68     94.69 o 
  -3  12  11     1560.49     1502.08    161.08 o 
  -2  12  11     2241.41     2248.46    226.73 o 
  -1  12  11     2469.93     2736.70    228.40 o 
   0  12  11     2299.47     2384.47    227.39 o 
   1  12  11     1365.34     1275.58    181.53 o 
   2  12  11      755.37      776.81    157.16 o 
   3  12  11     1179.09     1237.90    140.82 o 
   4  12  11     3679.73     3337.85    202.65 o 
   5  12  11     1657.53     1644.40    209.75 o 
   6  12  11       67.29       25.18    103.70 o 
   7  12  11       37.87      159.84     94.52 o 
   8  12  11       39.89       14.11     93.87 o 
   9  12  11      868.73     1023.01    215.66 o 
  -7  13  11      452.71      488.21    117.32 o 
  -6  13  11     1399.20     1361.20    173.19 o 
  -5  13  11      906.74     1051.41    154.88 o 
  -4  13  11      864.70      791.68    132.75 o 
  -3  13  11     1939.74     2190.84    243.31 o 
  -2  13  11     2689.49     2805.14    249.32 o 
  -1  13  11     3109.68     2989.51    245.58 o 
   0  13  11     1161.53     1426.09    195.69 o 
   1  13  11      535.43      388.73    129.92 o 
   2  13  11     1535.69     1808.15    208.28 o 
   3  13  11     1557.05     1456.72    197.65 o 
   4  13  11      671.26      729.70    131.45 o 
   5  13  11      833.70      892.86    142.49 o 
   6  13  11      400.63      450.29    123.98 o 
   7  13  11      570.07      639.45    134.56 o 
   8  13  11      506.20      397.46    184.14 o 
   9  13  11      564.76      469.96    168.10 o 
  -6  14  11      292.49      293.85    103.00 o 
  -5  14  11      357.15      697.01    158.85 o 
  -4  14  11     2182.79     2224.61    255.99 o 
  -3  14  11     2519.75     2367.44    252.45 o 
  -2  14  11     1480.51     1553.01    214.51 o 
  -1  14  11      668.99      600.90    150.19 o 
   0  14  11     1825.50     1851.08    216.13 o 
   1  14  11      108.83      104.94     96.65 o 
   2  14  11      301.11      307.70    113.04 o 
   3  14  11     3297.07     3236.92    257.19 o 
   4  14  11     2356.79     2393.14    197.58 o 
   5  14  11      331.76      346.41    110.87 o 
   6  14  11      154.25      241.65    104.59 o 
   7  14  11      589.81      573.48    136.13 o 
   8  14  11     1221.37     1285.78    236.24 o 
  -5  15  11      736.77      776.89    152.71 o 
  -4  15  11     2188.49     1914.48    332.70 o 
  -3  15  11     3229.65     3385.83    278.02 o 
  -2  15  11     1100.42     1152.91    194.46 o 
  -1  15  11      104.26       52.15     83.65 o 
   0  15  11      113.54       -8.56     77.75 o 
   1  15  11      981.56     1066.80    178.39 o 
   2  15  11     2344.97     2427.78    240.34 o 
   3  15  11     1829.55     1980.42    226.80 o 
   4  15  11     1082.97     1413.14    208.78 o 
   5  15  11      878.86     1127.55    163.13 o 
   6  15  11      526.49      361.70    119.01 o 
   7  15  11      295.40      282.95    151.18 o 
  -4  16  11      404.43      319.14    132.42 o 
  -3  16  11     1537.85     1703.88    234.03 o 
  -2  16  11     1702.41     1814.12    239.86 o 
  -1  16  11      906.78      846.71    163.97 o 
   0  16  11       51.37       49.83     76.57 o 
   1  16  11      541.93      550.68    132.52 o 
   2  16  11     1721.28     1900.58    223.02 o 
   3  16  11     1052.07     1171.12    184.49 o 
   4  16  11      494.22      674.67    150.17 o 
   5  16  11      315.08      178.48    101.57 o 
   6  16  11      367.85      272.03    109.76 o 
  -3  17  11     1079.11     1284.19    212.09 o 
  -2  17  11     1003.91     1096.40    177.32 o 
  -1  17  11     1005.74     1140.68    184.38 o 
   0  17  11      532.34      542.91    161.06 o 
   1  17  11      142.30      262.59    109.14 o 
   2  17  11     1112.25     1069.63    175.62 o 
   3  17  11     1294.41     1305.73    193.65 o 
   4  17  11      635.82      675.95    141.62 o 
  -1  18  11      436.94      423.09    158.66 o 
   0  18  11      659.49      547.33    138.15 o 
   1  18  11      344.36      298.20    107.43 o 
   2  18  11      442.58      627.23    131.69 o 
  -1  -9  12      166.41      173.03    137.41 o 
   0  -9  12      242.79      219.92    153.23 o 
   1  -9  12      673.38      604.58    185.23 o 
   2  -9  12      588.29      542.33    191.81 o 
   3  -9  12      436.43      450.90    180.81 o 
   4  -9  12      484.16      441.89    147.26 o 
   5  -9  12      830.11      796.40    197.58 o 
  -3  -8  12       20.91      278.85    221.16 o 
  -2  -8  12      219.76      327.50    164.24 o 
  -1  -8  12      935.00      994.68    205.84 o 
   0  -8  12      784.22      828.31    190.68 o 
   1  -8  12      335.66      339.27    159.51 o 
   2  -8  12      810.50      862.48    201.06 o 
   3  -8  12     1654.84     1478.93    231.07 o 
   4  -8  12     1904.90     1913.24    260.10 o 
   5  -8  12      869.94      899.50    194.12 o 
   6  -8  12      123.15      223.89     98.78 o 
   7  -8  12      258.03      380.60    121.51 o 
  -4  -7  12      189.85      164.43    202.89 o 
  -3  -7  12      661.44      787.51    172.24 o 
  -2  -7  12     1237.05     1350.19    211.10 o 
  -1  -7  12      662.51      717.79    174.69 o 
   0  -7  12     1083.45     1113.52    212.48 o 
   1  -7  12     1768.34     1864.13    314.43 o 
   2  -7  12      626.72      594.91    166.38 o 
   3  -7  12      784.08      812.30    177.97 o 
   4  -7  12     1066.68     1206.47    207.66 o 
   5  -7  12      373.28      322.86    100.28 o 
   6  -7  12       23.29       61.26     75.62 o 
   7  -7  12       20.10       -0.19     66.96 o 
   8  -7  12      673.88      664.91    149.50 o 
  -5  -6  12      616.74      591.13    158.26 o 
  -4  -6  12      532.34      653.91    158.93 o 
  -3  -6  12     2484.94     2254.75    255.88 o 
  -2  -6  12     3507.77     3143.36    390.40 o 
  -1  -6  12      675.62      773.90    170.09 o 
   0  -6  12       83.63       14.43    113.45 o 
   1  -6  12      809.75      790.65    230.29 o 
   2  -6  12      922.44      945.89    181.35 o 
   3  -6  12      811.65      940.57    182.19 o 
   4  -6  12      706.09      692.28    123.62 o 
   5  -6  12      283.55      311.03    103.90 o 
   6  -6  12      347.52      334.12    101.92 o 
   7  -6  12      163.50      129.25     79.77 o 
   8  -6  12      603.32      635.26    126.15 o 
   9  -6  12     1143.48     1028.84    195.28 o 
  -5  -5  12     1082.11     1100.59    188.19 o 
  -4  -5  12     1125.49     1279.14    210.45 o 
  -3  -5  12     1280.04     1102.02    191.79 o 
  -2  -5  12     1093.43     1025.00    192.31 o 
  -1  -5  12      630.27      488.43    139.78 o 
   0  -5  12       28.52       91.26    104.60 o 
   1  -5  12      115.96       82.33    113.21 o 
   2  -5  12     1620.10     1817.69    291.35 o 
   3  -5  12     2058.43     2417.03    262.51 o 
   4  -5  12     2102.44     2139.75    208.45 o 
   5  -5  12      160.12      253.78     85.58 o 
   6  -5  12       92.88       84.09     75.47 o 
   7  -5  12     1847.30     1623.89    177.51 o 
   8  -5  12      943.81     1109.38    157.93 o 
   9  -5  12      881.38      853.08    146.67 o 
  -6  -4  12      421.18      628.62    142.43 o 
  -5  -4  12      640.08      670.49    138.93 o 
  -4  -4  12      775.78      862.08    174.28 o 
  -3  -4  12     1098.66     1135.32    192.58 o 
  -2  -4  12      430.03      382.70    159.14 o 
  -1  -4  12      277.30      252.98    117.31 o 
   0  -4  12      692.27      676.08    151.94 o 
   1  -4  12     1119.58     1140.36    186.57 o 
   2  -4  12     3654.97     3491.45    391.36 o 
   3  -4  12     3335.21     3414.53    197.30 o 
   4  -4  12     1854.87     2027.75    176.40 o 
   5  -4  12     1327.81     1363.82    157.78 o 
   6  -4  12      233.77      241.94     94.93 o 
   7  -4  12      288.28      276.92     93.91 o 
   8  -4  12     1539.73     1506.02    174.29 o 
   9  -4  12     1054.26     1226.22    162.01 o 
  10  -4  12      384.09      312.51    167.31 o 
  -7  -3  12      336.77      408.37    131.33 o 
  -6  -3  12       80.33      147.41    100.91 o 
  -5  -3  12      322.26      226.65    103.84 o 
  -4  -3  12      845.10      911.87    147.09 o 
  -3  -3  12     2796.78     2858.97    249.15 o 
  -2  -3  12     2211.12     1931.53    224.30 o 
  -1  -3  12       93.28      100.52     99.90 o 
   0  -3  12      906.31      889.84    162.14 o 
   1  -3  12     3252.04     3592.16    287.51 o 
   2  -3  12     1395.61     1499.47    128.66 o 
   3  -3  12     2194.53     2523.16    177.46 o 
   4  -3  12      946.91     1066.53    137.26 o 
   5  -3  12      836.22      853.14    128.74 o 
   6  -3  12      292.06      335.15     99.66 o 
   7  -3  12      213.24      236.29     95.79 o 
   8  -3  12      493.35      541.85    123.17 o 
   9  -3  12     1158.23     1043.95    154.09 o 
  10  -3  12     1018.05      892.33    289.43 o 
  -7  -2  12       87.27      111.36    161.67 o 
  -6  -2  12      137.91      137.86    103.04 o 
  -5  -2  12      465.58      419.17    117.17 o 
  -4  -2  12     3026.82     3203.50    212.18 o 
  -3  -2  12     2040.70     2152.89    182.20 o 
  -2  -2  12     1148.15     1306.30    147.22 o 
  -1  -2  12      546.88      435.63    129.10 o 
   0  -2  12      309.77      323.35    115.37 o 
   1  -2  12     2470.66     2325.13    207.49 o 
   2  -2  12     1542.86     1786.67    130.10 o 
   3  -2  12      524.37      445.16     91.13 o 
   4  -2  12      390.42      473.52     97.80 o 
   5  -2  12      466.18      333.24    119.31 o 
   6  -2  12     1695.76     1738.52    205.37 o 
   7  -2  12     2417.95     2492.90    241.66 o 
   8  -2  12      184.44      186.17    121.02 o 
   9  -2  12      875.64      642.33    254.81 o 
  10  -2  12     1377.26     1300.87    172.21 o 
  11  -2  12      539.01      520.13    121.19 o 
  -7  -1  12       24.26       12.79    151.01 o 
  -6  -1  12      988.52      989.41    151.02 o 
  -5  -1  12     2154.82     2194.20    200.14 o 
  -4  -1  12     3728.35     3744.49    217.69 o 
  -3  -1  12     1945.19     1998.34    174.38 o 
  -2  -1  12      759.45      897.37    125.25 o 
  -1  -1  12     2115.16     2214.28    154.58 o 
   0  -1  12      570.65      512.01    121.80 o 
   1  -1  12      398.68      461.43     82.92 o 
   2  -1  12      674.51      630.03     95.95 o 
   3  -1  12     1164.62     1273.77    118.12 o 
   4  -1  12     2110.16     1838.87    140.49 o 
   5  -1  12     2654.89     2769.69    157.80 o 
   6  -1  12      632.43      511.28     97.97 o 
   7  -1  12     1426.36     1382.06    139.88 o 
   8  -1  12     1608.10     1729.36    186.61 o 
   9  -1  12      115.44       85.81     81.38 o 
  10  -1  12      508.01      426.79    107.97 o 
  11  -1  12     1023.63     1126.16    166.90 o 
  -8   0  12      365.83      379.57    190.15 o 
  -7   0  12      593.90      473.05    183.22 o 
  -6   0  12      659.02      650.54    177.95 o 
  -5   0  12     2171.95     2236.78    183.08 o 
  -4   0  12     2791.25     2822.91    239.39 o 
  -3   0  12      899.85     1015.48    135.79 o 
  -2   0  12       51.31       -3.90     71.18 o 
  -1   0  12      169.84      239.97     83.24 o 
   0   0  12     4547.37     4543.43    145.12 o 
   1   0  12     2687.89     2739.09    138.65 o 
   2   0  12     1877.86     1864.25    126.09 o 
   3   0  12     3800.61     3674.75    162.25 o 
   4   0  12     2354.80     2349.90    144.67 o 
   5   0  12      843.59      716.77    101.27 o 
   6   0  12      723.22      835.27    112.64 o 
   7   0  12      287.16      206.01     81.25 o 
   8   0  12     1631.33     1587.46    179.75 o 
   9   0  12      124.25       89.84     80.78 o 
  10   0  12      122.60      141.67     83.32 o 
  11   0  12     1322.32     1182.61    163.23 o 
  -8   1  12       48.32       27.03    163.50 o 
  -7   1  12      675.96      852.85    214.09 o 
  -6   1  12     1292.75      995.97    201.17 o 
  -5   1  12     1441.40     1534.73    167.52 o 
  -4   1  12      851.40      796.12    125.90 o 
  -3   1  12     2931.84     3167.39    182.07 o 
  -2   1  12     4097.66     3951.85    193.66 o 
  -1   1  12      730.20      751.42    110.09 o 
   0   1  12     1344.40     1377.83     97.65 o 
   1   1  12      986.17      895.83     83.85 o 
   2   1  12     2507.84     2606.63    136.11 o 
   3   1  12     1887.02     1717.43    124.97 o 
   4   1  12     3458.24     3528.13    160.33 o 
   5   1  12     3919.89     3680.34    170.91 o 
   6   1  12      497.98      520.98     92.51 o 
   7   1  12      332.59      305.84     99.96 o 
   8   1  12       84.01      126.61     84.33 o 
   9   1  12      815.34      894.13    145.03 o 
  10   1  12     1042.71     1005.93    144.33 o 
  11   1  12      885.77      892.24    152.86 o 
  -8   2  12      181.61      149.21    181.97 o 
  -7   2  12       95.80      103.10    150.45 o 
  -6   2  12      618.74      560.89    169.30 o 
  -5   2  12     2615.42     2549.32    258.35 o 
  -4   2  12     2687.52     2680.42    180.14 o 
  -3   2  12     1480.97     1289.95    139.84 o 
  -2   2  12     3458.03     3591.07    184.06 o 
  -1   2  12     3268.03     2965.89    137.24 o 
   0   2  12      691.36      735.88     80.93 o 
   1   2  12      960.51      970.37     84.57 o 
   2   2  12     1048.59     1069.60     97.73 o 
   3   2  12      751.00      839.54     99.13 o 
   4   2  12       98.39       74.57     60.08 o 
   5   2  12      304.55      358.61     82.27 o 
   6   2  12      322.15      319.52     99.52 o 
   7   2  12     1458.64     1399.43    157.84 o 
   8   2  12      596.72      521.60    121.19 o 
   9   2  12     1566.54     1618.65    180.80 o 
  10   2  12     1935.82     1803.65    193.33 o 
  11   2  12     1029.94      859.25    146.64 o 
  -8   3  12      845.69     1084.44    237.60 o 
  -7   3  12      721.55      631.37    194.93 o 
  -6   3  12      551.52      506.19    154.44 o 
  -5   3  12     1926.04     1750.32    230.71 o 
  -4   3  12     2545.26     2356.15    467.80 o 
  -3   3  12      472.29      409.56     90.95 o 
  -2   3  12     1711.50     1763.95    135.40 o 
  -1   3  12     1297.84     1412.18    108.18 o 
   0   3  12     1184.81     1102.21     98.40 o 
   1   3  12       97.49       71.82     46.58 o 
   2   3  12      163.88      164.50     54.92 o 
   3   3  12     1372.29     1472.87     96.36 o 
   4   3  12     7735.11     7911.65    261.07 o 
   5   3  12     5242.54     5148.78    278.14 o 
   6   3  12      896.92      890.46    130.98 o 
   7   3  12      587.71      653.05    120.93 o 
   8   3  12     1315.45     1266.40    156.65 o 
   9   3  12      763.99      801.27    140.63 o 
  10   3  12     1377.63     1191.48    159.81 o 
  11   3  12      841.60     1016.29    157.62 o 
  -8   4  12      434.28      685.11    206.72 o 
  -7   4  12     1948.26     2019.60    256.18 o 
  -6   4  12     1220.98     1152.15    209.47 o 
  -5   4  12     1209.71     1423.38    209.06 o 
  -4   4  12      679.76      643.36    156.71 o 
  -3   4  12     2403.18     2448.46    215.11 o 
  -2   4  12     2578.39     2465.88    130.75 o 
  -1   4  12      189.88      190.07     60.77 o 
   0   4  12      819.27      885.20     90.65 o 
   1   4  12      897.91      868.21     82.34 o 
   2   4  12     2872.46     3025.49    120.40 o 
   3   4  12     3465.30     3429.95    125.58 o 
   4   4  12     5736.67     5421.40    177.34 o 
   5   4  12     5931.78     5708.51    249.19 o 
   6   4  12      809.86      758.75    123.70 o 
   7   4  12      298.90      226.32     96.94 o 
   8   4  12      557.52      565.42    122.40 o 
   9   4  12      652.49      590.32    128.29 o 
  10   4  12     1166.54     1154.47    166.16 o 
  11   4  12      424.23      560.78    130.46 o 
  -8   5  12      878.30      734.35    181.61 o 
  -7   5  12     1145.53     1297.69    214.42 o 
  -6   5  12     1363.39     1182.52    212.86 o 
  -5   5  12      591.32      638.08    166.83 o 
  -4   5  12      163.69      222.66    108.92 o 
  -3   5  12     2712.71     2633.02    221.77 o 
  -2   5  12     6109.48     5873.30    181.58 o 
  -1   5  12     6982.97     6957.30    213.46 o 
   0   5  12       64.09       81.11     49.68 o 
   1   5  12     1122.54     1220.03     98.52 o 
   2   5  12     5720.33     5445.06    152.69 o 
   3   5  12     5503.15     5528.67    286.23 o 
   4   5  12     3579.37     3462.62    151.42 o 
   5   5  12      761.99      821.43     98.69 o 
   6   5  12      832.32      765.43    130.08 o 
   7   5  12      729.70      671.30    130.49 o 
   8   5  12       50.30       35.77     89.61 o 
   9   5  12      712.48      846.82    145.84 o 
  10   5  12     1427.34     1388.40    179.22 o 
  11   5  12      809.66      817.22    170.91 o 
  -8   6  12     1148.61     1014.59    203.02 o 
  -7   6  12      105.82       11.11     98.09 o 
  -6   6  12      137.57      140.55    120.56 o 
  -5   6  12      718.20      694.99    161.12 o 
  -4   6  12     1591.93     1502.03    197.65 o 
  -3   6  12     4936.66     4668.62    212.24 o 
  -2   6  12     3768.44     3583.89    189.02 o 
  -1   6  12      953.00      975.87     94.81 o 
   0   6  12      475.54      465.25     72.80 o 
   1   6  12      438.86      397.25     67.56 o 
   2   6  12     4497.99     4344.95    155.55 o 
   3   6  12     2551.04     2472.04    133.70 o 
   4   6  12     3395.03     3394.88    155.25 o 
   5   6  12       38.42       46.32     56.02 o 
   6   6  12      147.39      141.66     67.84 o 
   7   6  12     1158.25     1108.55    122.65 o 
   8   6  12     2257.61     2136.30    201.73 o 
   9   6  12     1123.28     1321.15    175.80 o 
  10   6  12      791.32      764.08    148.68 o 
  11   6  12     1021.95     1119.81    177.77 o 
  -8   7  12      836.43      925.80    189.15 o 
  -7   7  12      216.42       79.56    105.03 o 
  -6   7  12       68.90      128.74    122.61 o 
  -5   7  12     2436.34     2270.07    249.08 o 
  -4   7  12     3448.96     3423.18    255.94 o 
  -3   7  12     8015.28     7292.92    262.17 o 
  -2   7  12     1906.38     1775.60    153.22 o 
  -1   7  12      866.88      948.67    122.07 o 
   0   7  12     1307.21     1265.18     95.91 o 
   1   7  12     3421.91     3466.96    137.92 o 
   2   7  12     1102.51     1053.01    113.65 o 
   3   7  12      745.35      689.95    102.93 o 
   4   7  12     4202.34     4089.17    171.40 o 
   5   7  12     1969.03     1806.51    136.22 o 
   6   7  12      456.67      567.69     99.57 o 
   7   7  12     1661.95     1705.73    145.74 o 
   8   7  12     1840.06     1901.26    158.73 o 
   9   7  12      687.96      768.98    147.61 o 
  10   7  12       71.51       61.84     96.05 o 
  11   7  12      195.04       74.28    106.38 o 
  -8   8  12      895.45      767.47    176.06 o 
  -7   8  12      447.01      464.83    150.19 o 
  -6   8  12      634.44      751.06    169.87 o 
  -5   8  12     1912.87     2265.95    254.25 o 
  -4   8  12     3614.54     3557.49    201.22 o 
  -3   8  12     4395.91     4035.83    206.86 o 
  -2   8  12     1172.69     1154.92    136.44 o 
  -1   8  12      131.70      163.86     75.65 o 
   0   8  12       43.54       87.12     62.67 o 
   1   8  12     2270.13     2380.88    148.36 o 
   2   8  12      744.95      793.44    105.67 o 
   3   8  12      536.76      581.40    100.74 o 
   4   8  12     2360.87     2195.70    151.74 o 
   5   8  12     2596.81     2726.94    154.35 o 
   6   8  12     2253.06     2227.98    153.67 o 
   7   8  12     1327.20     1367.74    139.54 o 
   8   8  12       33.22       16.07     69.55 o 
   9   8  12       44.52       39.57     74.53 o 
  10   8  12      460.83      430.33    129.76 o 
  11   8  12      154.00      218.77    113.22 o 
  -8   9  12      648.62      826.89    175.24 o 
  -7   9  12      135.90      143.77    102.04 o 
  -6   9  12     1717.79     1582.15    219.78 o 
  -5   9  12     1128.63     1122.73    193.65 o 
  -4   9  12      813.95      740.15    125.16 o 
  -3   9  12      401.73      306.81     94.12 o 
  -2   9  12      585.37      572.28    108.74 o 
  -1   9  12     1022.96     1003.08    125.66 o 
   0   9  12      528.43      589.64    144.82 o 
   1   9  12     3464.98     3517.23    186.57 o 
   2   9  12     2060.95     2158.83    146.22 o 
   3   9  12     1342.24     1361.80    137.95 o 
   4   9  12     1815.28     1848.17    157.45 o 
   5   9  12     1319.56     1324.82    169.70 o 
   6   9  12     1907.95     2096.63    176.70 o 
   7   9  12      767.90      600.62    111.62 o 
   8   9  12      253.47      264.03     93.11 o 
   9   9  12       55.29      -42.72     68.01 o 
  10   9  12      654.81      602.57    130.95 o 
  -8  10  12      924.31      901.74    194.73 o 
  -7  10  12      164.01      129.79    123.56 o 
  -6  10  12      512.31      459.35    138.64 o 
  -5  10  12      831.41     1012.14    144.59 o 
  -4  10  12      929.88      948.94    137.01 o 
  -3  10  12     2298.50     2293.72    174.67 o 
  -2  10  12     1901.42     1989.13    164.10 o 
  -1  10  12     2902.28     2688.79    228.58 o 
   0  10  12     6309.83     6217.33    314.70 o 
   1  10  12     1032.75     1092.23    172.91 o 
   2  10  12      183.45      224.24     77.11 o 
   3  10  12     2771.80     2802.13    172.28 o 
   4  10  12     3497.12     3232.73    188.53 o 
   5  10  12     1273.15     1274.40    148.30 o 
   6  10  12      967.49     1025.23    142.10 o 
   7  10  12      388.33      411.93    111.87 o 
   8  10  12      337.86      276.42    103.57 o 
   9  10  12      370.63      344.54    113.21 o 
  10  10  12      935.00      863.44    152.46 o 
  -7  11  12      507.33      408.22    134.90 o 
  -6  11  12      732.04      736.33    158.03 o 
  -5  11  12      931.43      890.37    140.28 o 
  -4  11  12     1701.82     1710.46    177.40 o 
  -3  11  12     2837.43     2674.60    186.15 o 
  -2  11  12      630.44      713.48    119.29 o 
  -1  11  12      637.33      693.93    155.31 o 
   0  11  12     1938.45     1983.37    214.34 o 
   1  11  12     2242.48     2309.95    215.29 o 
   2  11  12      179.15      223.76    113.55 o 
   3  11  12     1800.90     1836.23    160.60 o 
   4  11  12     3634.37     3562.33    203.06 o 
   5  11  12     1049.42     1073.94    146.50 o 
   6  11  12     1357.44     1410.15    166.27 o 
   7  11  12      560.49      680.11    131.64 o 
   8  11  12      299.04      461.09    119.22 o 
   9  11  12      916.30     1070.96    157.79 o 
  10  11  12      818.75      823.49    199.36 o 
  -7  12  12      632.19      536.82    141.38 o 
  -6  12  12     2186.27     2154.51    205.72 o 
  -5  12  12      472.92      440.94    113.85 o 
  -4  12  12      750.67      782.58    131.39 o 
  -3  12  12     2295.03     2292.96    189.48 o 
  -2  12  12     2238.61     2287.66    234.22 o 
  -1  12  12     3547.66     3771.32    274.75 o 
   0  12  12      726.73      881.43    170.40 o 
   1  12  12      220.06      200.72    109.97 o 
   2  12  12      307.45      302.14    127.17 o 
   3  12  12     2220.93     2240.91    217.75 o 
   4  12  12     4060.58     4040.42    219.22 o 
   5  12  12     1986.52     2148.54    189.50 o 
   6  12  12     1810.26     2064.73    192.99 o 
   7  12  12     1046.93      990.19    146.32 o 
   8  12  12       49.73       59.60    110.72 o 
   9  12  12      248.96      327.98    159.85 o 
  -6  13  12      980.51      996.89    150.37 o 
  -5  13  12     1436.55     1443.61    168.79 o 
  -4  13  12      483.85      537.90    113.05 o 
  -3  13  12      460.85      466.94    145.11 o 
  -2  13  12     1524.76     1586.37    217.22 o 
  -1  13  12     1216.47     1399.85    200.88 o 
   0  13  12     2388.50     2547.40    242.88 o 
   1  13  12       79.29       86.13    101.01 o 
   2  13  12      983.61      950.77    176.28 o 
   3  13  12     3818.24     3691.14    269.10 o 
   4  13  12     1184.16     1119.46    195.05 o 
   5  13  12      452.99      427.02    148.05 o 
   6  13  12      201.49      233.05    100.44 o 
   7  13  12      120.61       94.37     95.79 o 
   8  13  12       44.49       41.26    113.79 o 
   9  13  12       72.28      133.20    132.52 o 
  -6  14  12      225.85      136.91     94.22 o 
  -5  14  12       48.07      116.89     82.40 o 
  -4  14  12      680.59      839.08    178.49 o 
  -3  14  12     1889.25     1881.99    237.42 o 
  -2  14  12     1438.97     1646.99    223.45 o 
  -1  14  12      704.00      783.54    167.98 o 
   0  14  12     1106.59     1037.89    181.54 o 
   1  14  12      466.54      475.03    138.84 o 
   2  14  12       44.85       57.24     97.06 o 
   3  14  12     1437.93     1421.94    203.72 o 
   4  14  12     2417.87     2338.79    246.79 o 
   5  14  12     1115.53     1178.21    162.14 o 
   6  14  12      451.17      342.58    115.99 o 
   7  14  12      142.26       68.88    101.81 o 
   8  14  12      268.09      144.46    147.31 o 
  -5  15  12       36.63       45.03    104.06 o 
  -4  15  12     1256.42     1210.48    203.19 o 
  -3  15  12     3677.08     3887.93    437.51 o 
  -2  15  12     2141.49     2214.21    253.44 o 
  -1  15  12     1788.37     1996.01    239.99 o 
   0  15  12      121.04       51.02     85.88 o 
   1  15  12      760.44      756.10    158.65 o 
   2  15  12     1552.68     1584.81    211.78 o 
   3  15  12      809.55      784.20    174.69 o 
   4  15  12      280.37      402.74    135.43 o 
   5  15  12      952.62     1066.24    195.69 o 
   6  15  12     1142.52     1057.42    167.43 o 
   7  15  12      226.81      205.64    105.45 o 
  -4  16  12      798.16      870.74    179.96 o 
  -3  16  12     1472.91     1717.93    239.55 o 
  -2  16  12     2002.00     2366.62    266.25 o 
  -1  16  12     1195.25     1158.90    200.54 o 
   0  16  12      342.43      348.58    101.04 o 
   1  16  12       31.74       63.18     70.94 o 
   2  16  12     1070.41     1064.93    185.51 o 
   3  16  12     2007.39     2061.34    236.90 o 
   4  16  12      330.00      342.38    125.21 o 
   5  16  12      394.00      443.25    145.39 o 
   6  16  12      891.84      861.01    182.48 o 
  -3  17  12      851.64      986.57    261.55 o 
  -2  17  12      353.31      431.69    129.50 o 
  -1  17  12      443.57      679.92    149.02 o 
   0  17  12      718.43      764.14    152.23 o 
   1  17  12      286.54      284.58     99.11 o 
   2  17  12      564.81      654.47    153.85 o 
   3  17  12     1480.18     1452.78    204.13 o 
   4  17  12     1478.68     1387.90    308.66 o 
   1  18  12      942.72     1195.75    198.50 o 
  -1  -8  13      586.77      709.92    191.88 o 
   0  -8  13      705.55      659.95    192.19 o 
   1  -8  13      213.62      148.11    154.34 o 
   2  -8  13       23.88      133.43    120.32 o 
   3  -8  13      214.80      312.54    182.22 o 
   4  -8  13     1182.27     1428.29    223.83 o 
   5  -8  13     1119.20     1280.11    224.44 o 
   6  -8  13      327.75      282.92    101.73 o 
  -2  -7  13      829.47      940.88    182.52 o 
  -1  -7  13       35.62       85.15    136.90 o 
   0  -7  13       56.92       98.43    138.89 o 
   1  -7  13      851.60      777.89    184.50 o 
   2  -7  13      950.50      770.35    180.72 o 
   3  -7  13     2478.71     2528.56    280.48 o 
   4  -7  13     3501.58     4009.63    313.32 o 
   5  -7  13     1922.90     1814.79    241.30 o 
   6  -7  13      318.88      334.42     94.23 o 
   7  -7  13       32.38       43.91     70.08 o 
  -4  -6  13       41.44      -11.54    102.17 o 
  -3  -6  13      685.17      651.62    152.45 o 
  -2  -6  13     2584.00     2603.60    252.16 o 
  -1  -6  13      836.11      976.87    176.95 o 
   0  -6  13       26.04      120.94    124.81 o 
   1  -6  13     1044.26     1055.43    194.52 o 
   2  -6  13     1954.04     1914.09    246.16 o 
   3  -6  13     1632.55     1782.97    241.91 o 
   4  -6  13     1417.07     1556.19    226.48 o 
   5  -6  13      357.65      324.60    101.20 o 
   6  -6  13      209.56      214.48     85.35 o 
   7  -6  13      326.46      278.11     95.75 o 
   8  -6  13       59.02       51.14     81.70 o 
  -4  -5  13      644.70      512.51    142.38 o 
  -3  -5  13     1910.34     1770.30    236.84 o 
  -2  -5  13     1410.63     1629.36    411.55 o 
  -1  -5  13      942.29      820.03    173.92 o 
   0  -5  13      464.67      573.96    136.16 o 
   1  -5  13      436.28      384.92    143.11 o 
   2  -5  13      303.97      339.81    138.98 o 
   3  -5  13      897.27      834.92    185.37 o 
   4  -5  13     1887.43     1704.57    171.70 o 
   5  -5  13       88.89      -22.21     61.08 o 
   6  -5  13       25.31       -9.00     56.80 o 
   7  -5  13      316.41      355.58    101.27 o 
   8  -5  13      463.35      449.88    121.30 o 
   9  -5  13      305.43      327.90    112.13 o 
  -5  -4  13      477.87      479.16    137.19 o 
  -4  -4  13      818.07      920.49    176.95 o 
  -3  -4  13     2129.52     2156.84    254.52 o 
  -2  -4  13      699.50      835.37    168.65 o 
  -1  -4  13       87.34        9.69     86.07 o 
   0  -4  13     1062.74     1050.00    179.19 o 
   1  -4  13      362.22      385.88    137.98 o 
   2  -4  13      477.88      543.80    152.62 o 
   3  -4  13      658.67      755.75    113.72 o 
   4  -4  13     1414.11     1424.36    235.10 o 
   5  -4  13     1692.74     1835.93    184.26 o 
   6  -4  13      819.98      783.59    138.09 o 
   7  -4  13      324.44      306.42    100.06 o 
   8  -4  13      628.10      684.62    130.85 o 
   9  -4  13      752.93      747.29    142.63 o 
  -6  -3  13      627.17      595.95    134.66 o 
  -5  -3  13      672.45      831.21    149.31 o 
  -4  -3  13      594.99      655.41    147.86 o 
  -3  -3  13     2304.13     2721.83    430.30 o 
  -2  -3  13     1869.69     1726.43    214.28 o 
  -1  -3  13      185.52      206.13    110.80 o 
   0  -3  13      633.74      555.61    143.12 o 
   1  -3  13      906.58      914.04    170.66 o 
   2  -3  13      611.49      814.27    171.82 o 
   3  -3  13     2336.33     2245.27    156.31 o 
   4  -3  13     2701.48     2872.64    174.74 o 
   5  -3  13     1637.24     1719.50    220.54 o 
   6  -3  13      799.72      893.18    181.95 o 
   7  -3  13      528.22      721.73    167.29 o 
   8  -3  13       33.67       23.42    104.13 o 
   9  -3  13      219.18      122.12    212.51 o 
  10  -3  13      415.55      404.04    137.25 o 
  -6  -2  13      388.08      469.41    128.45 o 
  -5  -2  13      359.27      403.15    119.53 o 
  -4  -2  13     1745.78     1479.37    171.91 o 
  -3  -2  13     1437.15     1474.13    269.72 o 
  -2  -2  13      538.43      457.96    134.57 o 
  -1  -2  13     1071.17     1174.66    184.85 o 
   0  -2  13      721.89      627.40    144.05 o 
   1  -2  13     1436.44     1521.24    194.37 o 
   2  -2  13      963.20      899.78    107.98 o 
   3  -2  13     2903.86     3050.09    162.23 o 
   4  -2  13     1288.85     1164.50    128.09 o 
   5  -2  13       60.84      137.26     77.80 o 
   6  -2  13      423.16      332.00     95.81 o 
   7  -2  13     1410.05     1505.18    155.57 o 
   8  -2  13      235.05      287.10     94.19 o 
   9  -2  13      131.42      124.96    107.82 o 
  10  -2  13      697.05      692.32    141.40 o 
  -7  -1  13       32.86      -19.16    148.63 o 
  -6  -1  13       74.52      120.00     92.06 o 
  -5  -1  13      253.63      270.15    105.63 o 
  -4  -1  13      813.35      987.04    149.42 o 
  -3  -1  13     1591.40     1619.93    168.52 o 
  -2  -1  13      692.59      713.20    151.68 o 
  -1  -1  13      705.89      653.91    143.34 o 
   0  -1  13     2652.58     2687.95    214.15 o 
   1  -1  13     1557.99     1457.01    189.32 o 
   2  -1  13      907.75     1092.75    118.17 o 
   3  -1  13     1383.40     1369.76    125.54 o 
   4  -1  13     1394.23     1571.38    135.66 o 
   5  -1  13      539.10      385.84     93.85 o 
   6  -1  13      872.80      929.86    123.01 o 
   7  -1  13      641.34      601.40    112.05 o 
   8  -1  13     1374.80     1372.45    178.10 o 
   9  -1  13      536.70      388.23    123.64 o 
  10  -1  13      881.30      896.71    154.47 o 
  11  -1  13     1110.93     1014.45    296.16 o 
  -7   0  13      132.99      197.33    168.97 o 
  -6   0  13      254.10      262.72    160.88 o 
  -5   0  13      906.04      867.69    142.18 o 
  -4   0  13     3021.85     3037.80    203.14 o 
  -3   0  13     4674.15     4739.63    257.22 o 
  -2   0  13      973.38     1019.25    134.68 o 
  -1   0  13      560.91      614.34    106.03 o 
   0   0  13      884.48      905.27    156.59 o 
   1   0  13     2106.93     2268.42    139.87 o 
   2   0  13      765.17      772.40    104.69 o 
   3   0  13      568.31      640.88     99.38 o 
   4   0  13     1971.78     1759.21    141.01 o 
   5   0  13     2243.81     2280.93    155.47 o 
   6   0  13     2727.70     2590.67    163.82 o 
   7   0  13     1131.43      896.52    145.60 o 
   8   0  13      337.23      295.79    114.18 o 
   9   0  13      488.80      485.54    117.55 o 
  10   0  13      320.82      332.59    107.54 o 
  11   0  13      517.90      484.39    117.11 o 
  -7   1  13      234.77      241.18    178.41 o 
  -6   1  13     2081.87     2360.06    289.26 o 
  -5   1  13      716.72      659.42    158.47 o 
  -4   1  13      459.79      472.60    109.26 o 
  -3   1  13     1225.60     1348.86    151.34 o 
  -2   1  13     1015.83     1096.97    130.21 o 
  -1   1  13     3708.94     3670.19    187.37 o 
   0   1  13      661.48      717.74    107.06 o 
   1   1  13      500.87      529.97     89.18 o 
   2   1  13     1089.67     1112.84    114.11 o 
   3   1  13     1533.76     1605.97    129.05 o 
   4   1  13     2043.67     2074.49    138.71 o 
   5   1  13     2505.51     2574.33    157.10 o 
   6   1  13     2049.09     1973.62    160.44 o 
   7   1  13      927.24      892.15    142.45 o 
   8   1  13       55.03       -3.32     73.97 o 
   9   1  13      151.59      158.15     90.78 o 
  10   1  13      749.69      669.15    132.44 o 
  11   1  13      785.43      655.23    133.22 o 
  -8   2  13      597.43      524.05    247.12 o 
  -7   2  13      281.10      460.73    197.60 o 
  -6   2  13      550.47      435.47    162.23 o 
  -5   2  13     1564.34     1841.05    239.59 o 
  -4   2  13     1496.10     1526.96    159.76 o 
  -3   2  13      442.98      472.07    101.56 o 
  -2   2  13     2355.93     2470.49    165.84 o 
  -1   2  13     3008.47     2783.26    166.12 o 
   0   2  13     3784.41     3766.94    140.41 o 
   1   2  13      295.13      233.74     62.81 o 
   2   2  13     1231.12     1362.39    121.79 o 
   3   2  13     7319.03     6860.36    215.36 o 
   4   2  13     2795.50     2844.80    152.87 o 
   5   2  13     1820.18     1703.10    134.90 o 
   6   2  13     2189.50     2113.80    182.49 o 
   7   2  13       93.08       91.42     90.30 o 
   8   2  13      127.04      195.79     94.09 o 
   9   2  13      264.20      313.01    106.29 o 
  10   2  13      843.23      872.00    142.45 o 
  11   2  13     1166.28     1193.72    171.52 o 
  -8   3  13      586.25      529.66    194.97 o 
  -7   3  13     1866.41     1844.28    360.59 o 
  -6   3  13      534.90      442.07    148.40 o 
  -5   3  13      193.85       84.71    153.85 o 
  -4   3  13     1075.41     1301.47    199.40 o 
  -3   3  13     1796.00     1804.90    148.75 o 
  -2   3  13     3574.49     3716.23    191.35 o 
  -1   3  13     3571.67     3445.90    180.42 o 
   0   3  13     2806.86     2819.74    140.69 o 
   1   3  13     1975.79     1927.43    110.26 o 
   2   3  13       56.10       54.28     52.19 o 
   3   3  13      689.45      902.78    108.61 o 
   4   3  13     1625.46     1537.26    124.16 o 
   5   3  13      936.51     1107.78    143.90 o 
   6   3  13       46.35       93.05     78.32 o 
   7   3  13       28.14        4.50     78.87 o 
   8   3  13      103.05      138.45     89.67 o 
   9   3  13     1573.54     1478.69    176.54 o 
  10   3  13     1984.47     1911.55    200.47 o 
  11   3  13      574.49      614.18    128.08 o 
  -8   4  13      139.53      156.96    154.29 o 
  -7   4  13      813.61      745.06    179.05 o 
  -6   4  13     1031.53     1062.76    210.13 o 
  -5   4  13       36.86       28.69    108.99 o 
  -4   4  13     1205.32     1283.89    216.35 o 
  -3   4  13     4150.50     3756.03    258.00 o 
  -2   4  13     4847.61     5054.39    223.11 o 
  -1   4  13     2167.10     2354.46    135.88 o 
   0   4  13      232.37      273.87     70.27 o 
   1   4  13      148.57      124.67     57.76 o 
   2   4  13      165.68      192.95     56.97 o 
   3   4  13      452.95      520.43     72.83 o 
   4   4  13     1906.53     1884.08    166.62 o 
   5   4  13     5600.74     5504.57    252.48 o 
   6   4  13     2085.13     1896.39    175.10 o 
   7   4  13      537.87      524.53    121.29 o 
   8   4  13      490.41      550.80    128.59 o 
   9   4  13      838.38      854.02    148.17 o 
  10   4  13     1977.97     1936.01    203.09 o 
  11   4  13      437.74      291.09    107.67 o 
  -8   5  13      802.69      737.88    197.04 o 
  -7   5  13     1015.47     1044.88    214.17 o 
  -6   5  13      814.35      888.12    193.58 o 
  -5   5  13      370.07      344.11    147.30 o 
  -4   5  13     1726.86     1761.68    225.49 o 
  -3   5  13     2147.19     2288.39    229.82 o 
  -2   5  13     4559.35     4305.79    283.10 o 
  -1   5  13     3282.67     3277.00    148.12 o 
   0   5  13      646.38      783.77     93.12 o 
   1   5  13       45.04       49.43     46.95 o 
   2   5  13      196.84      233.45     61.12 o 
   3   5  13     4114.75     4037.55    165.52 o 
   4   5  13     1929.34     2031.88    132.04 o 
   5   5  13      914.64      862.13    138.11 o 
   6   5  13     1164.56     1293.16    159.63 o 
   7   5  13     1285.37     1379.49    173.63 o 
   8   5  13     1432.11     1487.75    180.64 o 
   9   5  13      322.81      207.24    103.18 o 
  10   5  13      366.67      325.87    110.99 o 
  11   5  13      588.70      609.37    139.20 o 
  -8   6  13     2299.18     2187.15    287.40 o 
  -7   6  13     1092.98     1040.08    206.29 o 
  -6   6  13       46.33       34.21    108.17 o 
  -5   6  13      627.14      580.49    175.03 o 
  -4   6  13     1579.29     1505.59    207.10 o 
  -3   6  13     2238.88     2144.83    220.50 o 
  -2   6  13     1243.10     1016.45    128.58 o 
  -1   6  13      189.87      186.48     58.38 o 
   0   6  13     1352.70     1384.27    106.21 o 
   1   6  13      331.19      372.11     72.73 o 
   2   6  13     1493.56     1441.70    131.07 o 
   3   6  13     3725.37     3866.93    166.20 o 
   4   6  13     2908.35     2832.83    148.08 o 
   5   6  13     1445.78     1490.23    126.25 o 
   6   6  13      409.25      307.00    103.64 o 
   7   6  13      824.45      851.72    144.67 o 
   8   6  13      830.54      866.81    149.21 o 
   9   6  13      322.42      319.23    121.70 o 
  10   6  13       71.47       96.45     94.85 o 
  11   6  13      403.90      428.66    129.94 o 
  -8   7  13      675.61      600.01    178.68 o 
  -7   7  13      298.10      389.72    148.15 o 
  -6   7  13       73.50       54.76    112.51 o 
  -5   7  13      243.19      258.46    132.10 o 
  -4   7  13     1450.86     1444.91    205.36 o 
  -3   7  13     3622.99     3414.20    193.45 o 
  -2   7  13     2850.81     2683.29    176.08 o 
  -1   7  13      113.92       63.50     78.29 o 
   0   7  13     1001.56     1153.98    102.25 o 
   1   7  13     6825.52     6385.52    188.23 o 
   2   7  13     4812.08     4550.14    200.64 o 
   3   7  13      960.44      946.87    117.09 o 
   4   7  13     1994.96     2025.37    140.50 o 
   5   7  13     2335.05     2062.42    141.78 o 
   6   7  13     1412.31     1349.97    130.83 o 
   7   7  13     1666.83     1753.40    186.14 o 
   8   7  13     1264.72     1225.53    174.73 o 
   9   7  13     1194.84     1273.70    172.96 o 
  10   7  13      355.25      401.25    124.74 o 
  11   7  13      164.85      105.77    108.65 o 
  -8   8  13      367.12      269.24    174.04 o 
  -7   8  13      215.75      190.05    126.43 o 
  -6   8  13      134.95       91.28    106.37 o 
  -5   8  13     1245.44     1445.92    225.37 o 
  -4   8  13     3804.58     3430.98    266.85 o 
  -3   8  13     3464.83     3138.38    189.08 o 
  -2   8  13     4036.82     4040.53    230.96 o 
  -1   8  13     3413.15     3105.88    183.54 o 
   0   8  13     3105.59     3167.47    178.08 o 
   1   8  13     2106.01     2234.36    148.26 o 
   2   8  13     1451.12     1588.29    132.97 o 
   3   8  13     1182.49     1073.92    128.10 o 
   4   8  13      254.84      298.77     85.68 o 
   5   8  13     1401.92     1411.19    128.96 o 
   6   8  13     2354.58     2494.91    159.60 o 
   7   8  13     2914.00     3064.91    179.10 o 
   8   8  13      182.83      156.21    102.30 o 
   9   8  13      195.81      182.44     99.39 o 
  10   8  13      692.68      638.70    133.10 o 
  11   8  13      392.45      472.57    148.79 o 
  -7   9  13      404.08      565.59    145.88 o 
  -6   9  13      469.56      340.65    129.53 o 
  -5   9  13     3020.16     2829.52    263.95 o 
  -4   9  13     2850.61     2916.99    196.97 o 
  -3   9  13     1241.18     1215.42    147.26 o 
  -2   9  13     2154.42     1995.91    168.24 o 
  -1   9  13     1018.40     1117.86    135.41 o 
   0   9  13     2824.12     2804.48    233.61 o 
   1   9  13       74.18      142.16    111.70 o 
   2   9  13      163.85      262.07     78.23 o 
   3   9  13     1319.95     1379.80    141.66 o 
   4   9  13     1764.94     1742.92    155.17 o 
   5   9  13     1628.31     1751.40    158.91 o 
   6   9  13      993.33      907.11    134.56 o 
   7   9  13      972.24     1282.27    140.51 o 
   8   9  13      488.36      420.24    102.85 o 
   9   9  13      160.76      143.47     98.49 o 
  10   9  13      437.11      362.46    114.28 o 
  -7  10  13     1219.34     1375.76    215.95 o 
  -6  10  13      932.04      744.08    163.70 o 
  -5  10  13      768.47      685.69    157.97 o 
  -4  10  13      902.51     1046.05    148.41 o 
  -3  10  13      922.05      868.26    129.54 o 
  -2  10  13      304.62      334.89     95.09 o 
  -1  10  13     1257.75     1218.12    212.03 o 
   0  10  13      887.45     1058.69    175.64 o 
   1  10  13      156.83       79.68    106.38 o 
   2  10  13       49.84      148.26     73.15 o 
   3  10  13     1282.50     1318.44    142.15 o 
   4  10  13     4438.62     4561.72    253.83 o 
   5  10  13     2303.50     2151.14    180.30 o 
   6  10  13     1369.84     1587.93    169.39 o 
   7  10  13      481.51      359.77    104.99 o 
   8  10  13      137.15      106.64     87.05 o 
   9  10  13      115.49       34.05     83.04 o 
  10  10  13      344.25      422.09    142.48 o 
  -7  11  13      730.28      800.45    167.14 o 
  -6  11  13     1011.15      806.37    165.09 o 
  -5  11  13      238.87      305.36     92.99 o 
  -4  11  13      221.89      139.90     82.34 o 
  -3  11  13     2062.63     2216.47    189.90 o 
  -2  11  13     1908.92     2113.06    231.50 o 
  -1  11  13     2263.25     2412.04    241.87 o 
   0  11  13      949.00     1001.71    179.44 o 
   1  11  13      880.74      924.16    170.85 o 
   2  11  13      426.88      431.28    133.74 o 
   3  11  13      758.16      792.86    125.14 o 
   4  11  13     1059.17     1203.81    148.60 o 
   5  11  13     1177.10     1182.44    149.83 o 
   6  11  13     2017.57     2395.63    201.31 o 
   7  11  13      666.15      695.37    138.49 o 
   8  11  13       24.35      108.49     85.56 o 
   9  11  13      204.76      183.57    103.21 o 
  10  11  13      468.36      233.66    152.98 o 
  -6  12  13     1316.81     1370.64    209.36 o 
  -5  12  13      875.01      970.37    149.85 o 
  -4  12  13       51.18       92.32     82.22 o 
  -3  12  13      531.33      545.44    145.14 o 
  -2  12  13     1931.49     2059.82    238.51 o 
  -1  12  13     1963.70     1939.00    228.73 o 
   0  12  13     3264.57     3189.99    255.88 o 
   1  12  13      216.24      246.15    123.95 o 
   2  12  13      577.84      615.48    158.03 o 
   3  12  13      620.54      708.35    160.26 o 
   4  12  13      585.21      707.07    127.65 o 
   5  12  13      849.77      773.75    132.55 o 
   6  12  13     1874.48     1700.84    182.93 o 
   7  12  13     1200.95     1457.14    176.74 o 
   8  12  13      162.37      224.98    114.68 o 
   9  12  13      385.95      423.78    168.97 o 
  -6  13  13      511.99      581.49    123.49 o 
  -5  13  13     1568.48     1720.77    188.69 o 
  -4  13  13     1215.55     1251.89    206.60 o 
  -3  13  13     1242.10     1407.15    212.65 o 
  -2  13  13     1396.25     1483.77    213.81 o 
  -1  13  13     1913.49     2203.67    246.47 o 
   0  13  13     2586.57     2814.92    262.55 o 
   1  13  13      454.24      397.25    142.73 o 
   2  13  13      110.79      157.42    112.81 o 
   3  13  13      886.75      812.79    174.80 o 
   4  13  13     2328.67     2570.60    242.56 o 
   5  13  13     2725.69     2868.51    205.43 o 
   6  13  13     2042.59     2018.16    199.85 o 
   7  13  13      828.82      784.43    170.20 o 
   8  13  13      311.11      387.47    120.38 o 
  -5  14  13       44.14       64.53    114.12 o 
  -4  14  13      721.14      741.28    169.20 o 
  -3  14  13     1705.99     1994.76    246.69 o 
  -2  14  13     1363.90     1388.72    212.46 o 
  -1  14  13     1239.69     1424.71    216.78 o 
   0  14  13      370.24      399.15    136.99 o 
   1  14  13     1055.46     1114.65    193.65 o 
   2  14  13      513.85      480.25    140.39 o 
   3  14  13     1037.13     1036.01    190.20 o 
   4  14  13     2084.28     2006.66    240.95 o 
   5  14  13     1839.17     2090.04    198.19 o 
   6  14  13      693.10      743.06    148.62 o 
   7  14  13       74.79      163.78    103.35 o 
   8  14  13      183.88      200.68    104.50 o 
  -5  15  13       37.19      193.25    113.59 o 
  -4  15  13       70.47      112.09    108.68 o 
  -3  15  13     1239.43     1330.65    218.33 o 
  -2  15  13     2115.64     2659.42    272.98 o 
  -1  15  13     1492.03     1733.15    231.68 o 
   0  15  13      492.69      423.99    138.14 o 
   1  15  13       78.62      144.44    112.94 o 
   2  15  13     1946.42     1924.91    238.28 o 
   3  15  13     2148.28     2012.26    239.22 o 
   4  15  13      412.16      469.18    144.14 o 
   5  15  13      930.31     1073.90    196.12 o 
   6  15  13     1081.83     1159.26    171.39 o 
   7  15  13      399.79      418.85    123.20 o 
  -3  16  13     1551.95     1860.62    253.59 o 
  -2  16  13     1938.28     2327.68    301.93 o 
  -1  16  13     2088.62     2214.11    257.78 o 
   0  16  13     1344.78     1630.49    221.50 o 
   1  16  13      175.75      162.54     86.96 o 
   2  16  13      837.46     1009.32    192.87 o 
   3  16  13     2313.86     2238.11    257.52 o 
   4  16  13      415.13      385.35    134.44 o 
   5  16  13       36.48       46.58    104.55 o 
   6  16  13      324.31      312.05    121.88 o 
  -2  17  13      321.88      304.20    123.61 o 
  -1  17  13      538.37      486.54    128.56 o 
   0  17  13      473.38      633.04    139.01 o 
   1  17  13      625.21      678.68    146.47 o 
   2  17  13       66.60      154.88     99.70 o 
   3  17  13       36.24      115.22    145.20 o 
   4  17  13      750.39      688.40    198.56 o 
   2  -8  14      115.07      197.12    200.01 o 
   3  -8  14      166.11      233.66    223.08 o 
  -1  -7  14      505.15      549.26    148.09 o 
   0  -7  14       38.18       59.53    136.63 o 
   1  -7  14      155.37      244.56    129.15 o 
   2  -7  14       48.04      121.89    121.31 o 
   3  -7  14       75.81      -25.66    133.66 o 
   4  -7  14      408.17      419.00    163.34 o 
   5  -7  14      702.58      758.42    180.50 o 
   6  -7  14      526.74      499.83    169.47 o 
  -2  -6  14      881.76      894.92    175.99 o 
  -1  -6  14      729.03      705.99    158.12 o 
   0  -6  14       56.76       -7.02     95.50 o 
   1  -6  14       50.64       90.40    110.18 o 
   2  -6  14      438.24      408.07    149.91 o 
   3  -6  14     1930.69     2114.54    267.89 o 
   4  -6  14     1962.11     2117.38    259.29 o 
   5  -6  14      935.60      938.52    189.56 o 
   6  -6  14      857.60      843.00    143.95 o 
   7  -6  14      624.27      641.84    140.39 o 
  -3  -5  14      856.85      720.67    166.31 o 
  -2  -5  14      712.58      538.67    150.41 o 
  -1  -5  14      397.26      416.56    188.95 o 
   0  -5  14     1588.13     1677.84    223.32 o 
   1  -5  14      572.28      511.40    152.30 o 
   2  -5  14      260.70      240.97    133.27 o 
   3  -5  14     1752.13     1726.29    233.21 o 
   4  -5  14     2705.83     2481.42    271.55 o 
   5  -5  14      549.10      638.04    166.30 o 
   6  -5  14      250.77      268.94     97.62 o 
   7  -5  14      343.77      352.03    111.31 o 
   8  -5  14      500.88      500.54    120.38 o 
  -4  -4  14      286.10      313.18    141.83 o 
  -3  -4  14     1020.59     1047.79    192.74 o 
  -2  -4  14      912.58     1084.78    194.30 o 
  -1  -4  14      678.05      622.39    145.58 o 
   0  -4  14      431.70      479.02    138.30 o 
   1  -4  14      649.78      576.77    138.46 o 
   2  -4  14      693.81      798.55    172.90 o 
   3  -4  14      679.04      895.55    185.07 o 
   4  -4  14     1102.74      974.58    133.45 o 
   5  -4  14      862.94     1021.13    138.12 o 
   6  -4  14      510.98      487.94    150.65 o 
   7  -4  14      296.72       89.78    109.28 o 
   8  -4  14       31.29      -42.42    108.67 o 
   9  -4  14      829.06      855.19    187.74 o 
  -5  -3  14      107.80       25.89     99.49 o 
  -4  -3  14      422.81      611.90    154.51 o 
  -3  -3  14     1512.91     1454.30    211.88 o 
  -2  -3  14     1837.61     1701.72    221.66 o 
  -1  -3  14     1298.20     1266.76    191.68 o 
   0  -3  14      810.25      833.95    163.82 o 
   1  -3  14      245.86      209.69    112.78 o 
   2  -3  14      335.69      408.98    134.27 o 
   3  -3  14     1412.83     1358.41    137.58 o 
   4  -3  14     1092.87     1028.33    130.45 o 
   5  -3  14     1519.64     1413.64    150.54 o 
   6  -3  14     1628.84     1813.79    167.22 o 
   7  -3  14     1430.02     1416.27    159.48 o 
   8  -3  14      389.93      493.74    118.55 o 
   9  -3  14      226.28      352.25    136.70 o 
  -5  -2  14      705.24     1090.01    198.38 o 
  -4  -2  14     1713.14     1809.98    235.27 o 
  -3  -2  14     2149.99     2240.78    238.47 o 
  -2  -2  14     1035.64     1056.12    177.45 o 
  -1  -2  14       85.40       82.53    100.08 o 
   0  -2  14     1996.11     2040.52    225.63 o 
   1  -2  14      368.76      309.08    114.59 o 
   2  -2  14      203.11      243.38    121.33 o 
   3  -2  14     1932.56     2012.05    151.30 o 
   4  -2  14     1165.23     1196.61    134.91 o 
   5  -2  14      445.27      642.29    116.61 o 
   6  -2  14      650.41      600.23    116.80 o 
   7  -2  14      737.61      784.56    121.40 o 
   8  -2  14      585.96      570.33    144.50 o 
   9  -2  14       26.75      126.70    122.76 o 
  10  -2  14       17.54       52.08    105.23 o 
  -6  -1  14      342.74      177.78    168.11 o 
  -5  -1  14      522.87      596.52    200.70 o 
  -4  -1  14      652.24      592.97    114.62 o 
  -3  -1  14      905.35     1075.58    229.81 o 
  -2  -1  14      336.51      390.68    127.64 o 
  -1  -1  14       94.97      253.37    106.49 o 
   0  -1  14      820.74      689.74    148.79 o 
   1  -1  14     1639.51     1702.24    242.31 o 
   2  -1  14     1245.06     1219.63    121.63 o 
   3  -1  14     1593.66     1604.07    140.39 o 
   4  -1  14     1109.04     1102.92    126.40 o 
   5  -1  14      853.55      903.65    122.06 o 
   6  -1  14     1512.47     1305.82    143.09 o 
   7  -1  14      845.06      806.15    153.64 o 
   8  -1  14       84.54      113.42    104.48 o 
   9  -1  14      176.88      195.89    116.98 o 
  10  -1  14      207.63      102.35     74.75 o 
  -6   0  14      529.89      431.77    199.98 o 
  -5   0  14      116.82      142.53     88.35 o 
  -4   0  14      443.51      550.67    111.23 o 
  -3   0  14      874.63      871.04    131.20 o 
  -2   0  14     1030.29     1101.92    176.46 o 
  -1   0  14     2134.65     2206.97    212.75 o 
   0   0  14      415.46      469.39    128.50 o 
   1   0  14     2463.53     2228.21    205.91 o 
   2   0  14     3052.92     3172.50    161.42 o 
   3   0  14      497.84      509.55     93.93 o 
   4   0  14      351.01      465.57     95.23 o 
   5   0  14     1065.36      947.62    124.31 o 
   6   0  14     2926.34     2843.83    177.43 o 
   7   0  14     1090.38      864.21    151.89 o 
   8   0  14       33.43       72.93    100.60 o 
   9   0  14      238.12      177.48    115.54 o 
  10   0  14      409.60      421.41    108.41 o 
  -7   1  14      224.67      430.22    183.22 o 
  -6   1  14      767.28      808.90    210.43 o 
  -5   1  14      512.43      531.24    153.30 o 
  -4   1  14      181.09      105.55     81.88 o 
  -3   1  14     1626.39     1630.94    167.05 o 
  -2   1  14     2064.82     2012.49    171.69 o 
  -1   1  14     4238.88     4499.92    267.21 o 
   0   1  14     4658.95     5003.71    274.89 o 
   1   1  14       80.74       76.41     66.76 o 
   2   1  14      315.81      415.59     93.48 o 
   3   1  14      328.41      368.95     89.01 o 
   4   1  14      697.00      696.50    108.13 o 
   5   1  14     1743.97     1831.85    147.48 o 
   6   1  14     1465.67     1341.29    168.54 o 
   7   1  14      897.05      906.42    152.54 o 
   8   1  14      302.22      323.86    116.26 o 
   9   1  14      279.55      252.06     96.31 o 
  10   1  14      704.81      572.96    132.57 o 
  11   1  14     1128.88     1055.13    208.04 o 
  -7   2  14     1035.77     1013.76    239.62 o 
  -6   2  14      214.89      178.60    150.49 o 
  -5   2  14      861.99     1020.76    200.81 o 
  -4   2  14      680.63      768.23    171.39 o 
  -3   2  14      869.29     1093.66    138.60 o 
  -2   2  14      636.87      744.49    122.11 o 
  -1   2  14     1493.89     1677.28    152.53 o 
   0   2  14     4900.68     4738.23    207.46 o 
   1   2  14       40.74       75.94     67.37 o 
   2   2  14       53.36       78.19     66.85 o 
   3   2  14     1110.31     1146.13    121.73 o 
   4   2  14     2680.61     2796.00    157.11 o 
   5   2  14     3098.87     3107.50    198.47 o 
   6   2  14     2011.32     2154.09    192.65 o 
   7   2  14      199.20      126.61     96.60 o 
   8   2  14      261.00      293.58    116.38 o 
   9   2  14      798.32      801.78    141.25 o 
  10   2  14      405.17      429.10    110.00 o 
  11   2  14      451.22      458.37    122.35 o 
  -7   3  14     2603.51     2665.08    307.68 o 
  -6   3  14     1295.86     1369.58    222.33 o 
  -5   3  14       30.52       89.63    121.73 o 
  -4   3  14      779.40      587.61    160.19 o 
  -3   3  14     1484.05     1521.80    155.26 o 
  -2   3  14     1050.51     1050.89    133.69 o 
  -1   3  14     3078.43     3146.57    178.48 o 
   0   3  14      773.40      820.70    101.26 o 
   1   3  14     1506.56     1470.82    108.86 o 
   2   3  14      269.48      433.55     92.74 o 
   3   3  14     1264.62     1296.50    125.57 o 
   4   3  14     6954.81     7412.94    234.31 o 
   5   3  14     4126.56     3864.46    217.33 o 
   6   3  14     1902.19     1962.20    186.38 o 
   7   3  14      358.23      308.73    111.52 o 
   8   3  14       31.24       61.38     83.38 o 
   9   3  14      654.01      540.09    121.45 o 
  10   3  14      386.92      353.65    112.15 o 
  11   3  14       99.33       22.19     84.44 o 
  -7   4  14     1002.81     1010.82    213.50 o 
  -6   4  14      844.93      711.34    172.49 o 
  -5   4  14       75.90       27.95    112.05 o 
  -4   4  14       74.28       39.93    107.70 o 
  -3   4  14     1366.40     1436.30    202.61 o 
  -2   4  14     2907.78     2887.69    177.90 o 
  -1   4  14     5487.79     5308.67    221.22 o 
   0   4  14     2120.52     2207.03    131.79 o 
   1   4  14     1765.40     1694.93    112.49 o 
   2   4  14     3854.83     3601.25    144.18 o 
   3   4  14     1575.91     1797.79    136.37 o 
   4   4  14      166.91      197.77     97.32 o 
   5   4  14      974.51     1060.83    152.41 o 
   6   4  14     1211.79     1193.07    163.80 o 
   7   4  14      477.40      537.81    123.01 o 
   8   4  14      306.38      244.52    111.11 o 
   9   4  14      250.72      275.37    111.85 o 
  10   4  14      920.00      956.67    163.08 o 
  11   4  14      719.27      698.49    149.45 o 
  -7   5  14      815.19      833.84    202.24 o 
  -6   5  14       48.58       63.16    115.88 o 
  -5   5  14       63.33       -7.38    100.35 o 
  -4   5  14     1017.23      853.53    179.32 o 
  -3   5  14     2563.04     2489.07    246.42 o 
  -2   5  14     3047.05     2821.12    227.41 o 
  -1   5  14     3188.68     3278.95    155.10 o 
   0   5  14     3183.17     2891.00    147.38 o 
   1   5  14      600.54      779.64     96.99 o 
   2   5  14     1192.89     1071.14     96.34 o 
   3   5  14     2232.49     2401.25    140.34 o 
   4   5  14     2257.53     2328.72    180.79 o 
   5   5  14      234.79      225.86     96.00 o 
   6   5  14      871.17      847.05    143.30 o 
   7   5  14      769.66      822.52    145.99 o 
   8   5  14     1523.73     1745.89    198.85 o 
   9   5  14      515.48      472.13    131.59 o 
  10   5  14      443.54      438.08    135.36 o 
  11   5  14      850.40     1080.55    182.25 o 
  -7   6  14     1240.07     1106.43    210.76 o 
  -6   6  14      156.12      153.25    134.69 o 
  -5   6  14      239.57      304.82    166.35 o 
  -4   6  14     4139.78     4023.77    290.33 o 
  -3   6  14     4715.53     4296.41    297.12 o 
  -2   6  14      920.96      900.98    169.64 o 
  -1   6  14     3326.46     3062.40    184.50 o 
   0   6  14      207.56      216.91     64.52 o 
   1   6  14     1162.00     1116.78    107.04 o 
   2   6  14      614.62      712.00    111.30 o 
   3   6  14      348.28      399.71     86.72 o 
   4   6  14     1173.14     1314.46    122.05 o 
   5   6  14     1039.50     1195.62    160.58 o 
   6   6  14     1132.67     1449.27    170.93 o 
   7   6  14      757.19      745.18    143.68 o 
   8   6  14     1055.82     1347.85    179.69 o 
   9   6  14      859.96      790.87    155.45 o 
  10   6  14      127.76       14.13     98.00 o 
  11   6  14       95.80      -63.45     93.64 o 
  -7   7  14      550.80      470.76    153.62 o 
  -6   7  14      251.92      257.76    130.56 o 
  -5   7  14      471.43      579.47    161.47 o 
  -4   7  14      747.09      872.51    183.90 o 
  -3   7  14     1136.91     1084.82    184.96 o 
  -2   7  14     1546.20     1499.99    151.51 o 
  -1   7  14     1156.89     1174.59    136.75 o 
   0   7  14       92.81      160.14     59.49 o 
   1   7  14       82.18      139.01     74.87 o 
   2   7  14      801.96      832.36    118.24 o 
   3   7  14      973.16     1148.33    130.51 o 
   4   7  14      422.10      354.55     87.70 o 
   5   7  14     1721.40     1857.27    143.29 o 
   6   7  14     2004.82     1712.15    182.27 o 
   7   7  14      752.61      825.18    147.23 o 
   8   7  14      644.03      550.23    133.33 o 
   9   7  14      591.39      611.87    138.49 o 
  10   7  14      103.46       60.92     99.73 o 
  11   7  14      176.39       98.15    123.97 o 
  -7   8  14      254.43      278.99    144.30 o 
  -6   8  14       70.16       42.60    103.23 o 
  -5   8  14      766.65      945.80    188.76 o 
  -4   8  14      718.41      859.22    173.51 o 
  -3   8  14       40.07      115.16     79.88 o 
  -2   8  14     1222.35     1261.78    144.53 o 
  -1   8  14     2589.50     2518.59    171.19 o 
   0   8  14     5044.07     4632.28    283.77 o 
   1   8  14      528.59      673.45    106.70 o 
   2   8  14     1582.51     1704.28    143.67 o 
   3   8  14     2839.04     2862.44    174.19 o 
   4   8  14     1105.16     1158.12    133.68 o 
   5   8  14      606.64      624.43    100.74 o 
   6   8  14     2074.60     2110.03    159.82 o 
   7   8  14     2503.29     2435.01    217.82 o 
   8   8  14      554.48      527.62    124.40 o 
   9   8  14       72.07       98.37     87.96 o 
  10   8  14      271.79      250.71    106.27 o 
  -7   9  14      595.64      748.53    193.99 o 
  -6   9  14      174.65      177.48    117.36 o 
  -5   9  14      611.46      535.14    146.21 o 
  -4   9  14     2045.37     2076.05    247.83 o 
  -3   9  14     1003.47      964.21    137.00 o 
  -2   9  14     2081.79     2231.15    181.13 o 
  -1   9  14     5447.13     4975.42    226.63 o 
   0   9  14     2878.44     3047.43    242.18 o 
   1   9  14     3394.63     3345.07    312.03 o 
   2   9  14      235.89      346.38     91.08 o 
   3   9  14      310.19      282.98     91.15 o 
   4   9  14      563.03      614.44    111.73 o 
   5   9  14     1247.44     1161.78    143.79 o 
   6   9  14      941.29      978.60    126.95 o 
   7   9  14      669.49      773.65    118.91 o 
   8   9  14      488.53      595.21    134.30 o 
   9   9  14      208.39      197.41     93.55 o 
  10   9  14      346.85      460.10    118.50 o 
  -7  10  14     1251.68     1407.73    301.93 o 
  -6  10  14      970.25      769.51    180.90 o 
  -5  10  14      606.32      680.64    159.01 o 
  -4  10  14     1686.61     1610.33    175.17 o 
  -3  10  14     1748.96     1821.15    175.94 o 
  -2  10  14     1979.75     2077.42    170.84 o 
  -1  10  14     2447.36     2637.46    244.77 o 
   0  10  14      740.49      668.02    159.77 o 
   1  10  14     2386.65     2605.13    310.59 o 
   2  10  14      702.05      856.52    171.67 o 
   3  10  14       44.54      120.59     77.41 o 
   4  10  14      384.96      264.29     94.94 o 
   5  10  14     3173.85     3476.94    207.45 o 
   6  10  14     3035.05     3019.19    204.22 o 
   7  10  14      897.65     1127.28    155.83 o 
   8  10  14      677.33      792.22    141.53 o 
   9  10  14      478.66      234.33    131.41 o 
  10  10  14      380.83      509.79    132.80 o 
  -6  11  14     1548.19     1586.79    227.02 o 
  -5  11  14     1551.04     1512.20    230.10 o 
  -4  11  14      435.14      441.57    118.30 o 
  -3  11  14      977.78     1057.04    179.57 o 
  -2  11  14     2552.05     2644.43    259.55 o 
  -1  11  14     1049.70     1125.22    196.21 o 
   0  11  14     1839.22     2028.31    326.45 o 
   1  11  14      709.86      829.86    174.13 o 
   2  11  14     1179.19     1292.49    196.81 o 
   3  11  14      739.63      861.79    127.90 o 
   4  11  14      452.05      494.21    110.45 o 
   5  11  14     1664.35     1609.89    170.00 o 
   6  11  14     2736.17     3035.27    211.64 o 
   7  11  14     1591.99     1700.16    185.59 o 
   8  11  14      382.96      371.72    112.94 o 
   9  11  14      109.19       91.95     97.58 o 
  -6  12  14     1066.46     1233.05    199.73 o 
  -5  12  14     1544.96     1641.10    228.79 o 
  -4  12  14      160.85      192.73     91.07 o 
  -3  12  14       72.07      121.59    122.92 o 
  -2  12  14      961.60     1078.81    200.88 o 
  -1  12  14     2694.57     3048.95    265.79 o 
   0  12  14     1931.54     2162.63    241.40 o 
   1  12  14     1098.53     1274.37    246.16 o 
   2  12  14      659.81      740.18    172.31 o 
   3  12  14      738.96      679.96    163.54 o 
   4  12  14      938.52     1059.63    144.59 o 
   5  12  14      707.84      612.24    127.28 o 
   6  12  14      910.22      980.90    155.21 o 
   7  12  14      453.37      442.99    119.22 o 
   8  12  14      150.77      282.03    110.33 o 
   9  12  14      130.49      186.41    102.65 o 
  -5  13  14      501.28      406.71    106.59 o 
  -4  13  14      370.87      444.45    147.62 o 
  -3  13  14      479.58      747.84    169.65 o 
  -2  13  14     1154.80     1154.60    202.96 o 
  -1  13  14     2345.17     2420.98    258.20 o 
   0  13  14     1923.94     2074.97    246.09 o 
   1  13  14     1121.71     1204.99    205.36 o 
   2  13  14       91.15      209.99    124.12 o 
   3  13  14       55.11      131.02    104.61 o 
   4  13  14      833.38     1018.14    196.75 o 
   5  13  14     1647.73     1803.03    186.83 o 
   6  13  14      799.49      626.58    132.93 o 
   7  13  14      283.46      234.19     98.91 o 
   8  13  14      335.69      438.78    126.15 o 
  -5  14  14      101.33      170.44    121.45 o 
  -4  14  14      150.75      286.70    115.53 o 
  -3  14  14     1470.94     1676.01    232.66 o 
  -2  14  14     3831.33     4261.92    311.39 o 
  -1  14  14     1505.06     1431.07    225.74 o 
   0  14  14      668.52      788.79    181.19 o 
   1  14  14      125.20      123.23    122.92 o 
   2  14  14      111.57       96.82    115.45 o 
   3  14  14      241.91      255.91    135.43 o 
   4  14  14      552.05      552.53    161.55 o 
   5  14  14     1851.24     2078.09    253.95 o 
   6  14  14      900.01      970.58    198.73 o 
   7  14  14      449.62      459.73    135.93 o 
  -4  15  14      320.44      323.43    134.97 o 
  -3  15  14      760.17      867.44    189.05 o 
  -2  15  14     1065.36     1034.64    248.08 o 
  -1  15  14     1222.00     1206.16    199.38 o 
   0  15  14      593.65      664.55    175.50 o 
   1  15  14      147.23       88.88    119.30 o 
   2  15  14      604.54      697.68    166.96 o 
   3  15  14     1701.92     1626.04    232.11 o 
   4  15  14     1001.25     1117.73    202.90 o 
   5  15  14      581.95      733.67    240.39 o 
   6  15  14      699.98      804.46    156.67 o 
  -3  16  14      807.60     1083.29    195.44 o 
  -2  16  14      312.53      369.98    132.65 o 
  -1  16  14      919.51      978.95    189.76 o 
   0  16  14      713.03      832.29    174.43 o 
   1  16  14      614.33      720.06    238.47 o 
   2  16  14      668.29      682.00    166.90 o 
   3  16  14     2027.49     1917.95    251.61 o 
   4  16  14     1406.50     1444.34    219.42 o 
   5  16  14      333.13      466.77    150.25 o
[truncated: 68,102 more chars]
